# Supplementary material for: 3-(5-Oxo-3-phenyl-4,5-dihydro-1H-pyrazol-1-yl)benzonitrile
Source: Acta Crystallogr Sect E Struct Rep Online. 2012 Jun 27;68(Pt 7):o2230. doi: 10.1107/S1600536812027444 (PMC3394021; doi:10.1107/S1600536812027444)
Supplement: Supplementary file 2 [file e-68-o2230-Isup2.hkl]

# 
# h,k,l, Fc-squared, Fo-squared, sigma(Fo-squared) and status flag 
# 
data_I
_shelx_title ' ' 
_shelx_refln_list_code          4 
_shelx_F_calc_maximum      164.05 
_exptl_crystal_F_000       544.00 
_reflns_d_resolution_high  0.8001 
 
loop_ 
 _symmetry_equiv_pos_as_xyz 
 'x, y, z' 
 '-x, y+1/2, -z+1/2' 
 '-x, -y, -z' 
 'x, -y-1/2, z-1/2' 
 
_cell_length_a     7.6683 
_cell_length_b    17.8013 
_cell_length_c     9.7574 
_cell_angle_alpha  90.000 
_cell_angle_beta  106.506 
_cell_angle_gamma  90.000 
 
_shelx_F_squared_multiplier     1.000 
 
loop_ 
 _refln_index_h 
 _refln_index_k 
 _refln_index_l 
 _refln_F_squared_calc 
 _refln_F_squared_meas 
 _refln_F_squared_sigma 
 _refln_observed_status 
   2   0   0      729.83      698.69      9.01 o 
   3   0   0      140.99      140.81      4.98 o 
   4   0   0        0.83        1.25      1.17 o 
   5   0   0        6.73        3.41      2.15 o 
   6   0   0       29.95       30.10      6.61 o 
   7   0   0      209.23      216.61     19.43 o 
   8   0   0      256.02      311.00     17.15 o 
   9   0   0       23.59       36.15      8.65 o 
   1   1   0      277.02      270.45      8.05 o 
   2   1   0     2222.64     2186.46     13.05 o 
   3   1   0      109.65      110.40      2.99 o 
   4   1   0      182.11      176.04      4.27 o 
   5   1   0      183.81      188.62      4.72 o 
   6   1   0       82.65       80.32      6.00 o 
   7   1   0       64.16       67.48      6.10 o 
   8   1   0       23.69       28.54      5.34 o 
   9   1   0        0.39       -1.75      3.14 o 
   1   2   0     1445.49     1275.14      8.16 o 
   2   2   0     1040.84      957.80      8.10 o 
   3   2   0      110.94      113.87      4.03 o 
   4   2   0      589.54      635.32     10.77 o 
   5   2   0      112.41      113.66      5.02 o 
   6   2   0        6.56        2.05      1.50 o 
   7   2   0        5.04        3.87      1.74 o 
   8   2   0        0.02        2.00      2.53 o 
   9   2   0       19.22       13.90      3.14 o 
   1   3   0      974.72      877.63      6.90 o 
   2   3   0      485.25      464.33      4.21 o 
   3   3   0      995.17     1003.15     12.06 o 
   4   3   0        8.74        8.92      1.41 o 
   5   3   0      181.92      182.32      7.39 o 
   6   3   0       24.17       29.99      5.02 o 
   7   3   0       32.31       32.41      5.17 o 
   8   3   0       90.54      108.57     10.12 o 
   9   3   0       31.58       35.96      6.38 o 
   0   4   0      386.11      360.95     14.28 o 
   1   4   0     2508.59     2513.64     15.12 o 
   2   4   0      378.24      390.82      4.65 o 
   3   4   0      501.13      510.30      6.49 o 
   4   4   0       37.40       40.41      4.10 o 
   5   4   0      114.02      127.90      8.42 o 
   6   4   0       13.58       14.78      3.15 o 
   7   4   0        0.29        0.19      4.08 o 
   8   4   0       46.19       43.10      6.51 o 
   9   4   0       12.53       16.71      4.50 o 
   1   5   0       10.17       10.39      1.12 o 
   2   5   0     1700.01     1715.07     11.62 o 
   3   5   0       75.66       76.23      2.54 o 
   4   5   0      197.29      203.52      9.74 o 
   5   5   0      153.53      144.64      9.14 o 
   6   5   0       40.42       46.11      5.61 o 
   7   5   0        2.06        1.56      1.33 o 
   8   5   0        0.23       -2.29      2.52 o 
   0   6   0     4720.08     4791.69     37.16 o 
   1   6   0      178.87      158.30      5.96 o 
   2   6   0       79.41       75.33      3.12 o 
   3   6   0      314.51      340.44      5.98 o 
   4   6   0      282.92      289.03      8.55 o 
   5   6   0      100.39      108.84      8.06 o 
   6   6   0       20.61       19.67      3.80 o 
   7   6   0        6.38        4.92      1.88 o 
   8   6   0        2.95        5.15      2.62 o 
   1   7   0        2.53        2.26      0.80 o 
   2   7   0      397.76      428.88      9.20 o 
   3   7   0      891.66      953.32     14.55 o 
   4   7   0       28.00       23.11      2.20 o 
   5   7   0       77.70       79.34      6.94 o 
   6   7   0       15.20       17.20      4.24 o 
   7   7   0        0.01        1.77      3.12 o 
   8   7   0       13.00       10.66      3.59 o 
   0   8   0      618.21      560.68     20.64 o 
   1   8   0      335.58      375.32      9.55 o 
   2   8   0        7.91        8.21      1.33 o 
   3   8   0       35.83       38.81      2.62 o 
   4   8   0        0.20        0.06      0.31 o 
   5   8   0      121.32      136.75     10.26 o 
   6   8   0       15.38       23.94      4.48 o 
   7   8   0       47.96       53.99      6.89 o 
   8   8   0        5.16        6.02      7.34 o 
   1   9   0      988.66     1027.55     21.00 o 
   2   9   0        0.97        2.56      1.31 o 
   3   9   0      379.32      385.96      8.83 o 
   4   9   0       25.13       23.39      2.04 o 
   5   9   0       41.71       39.73      7.62 o 
   6   9   0       40.90       35.90      8.02 o 
   7   9   0       12.32       16.20      5.40 o 
   8   9   0       23.51       37.70      6.37 o 
   0  10   0       70.48       62.31      7.85 o 
   1  10   0       69.98       64.21      5.56 o 
   2  10   0      164.06      176.44      9.15 o 
   3  10   0       31.74       29.41      3.23 o 
   4  10   0       83.61       83.54      4.24 o 
   5  10   0       47.84       56.88      9.42 o 
   6  10   0        4.58       10.32      4.98 o 
   7  10   0        8.23        2.10      2.88 o 
   8  10   0        1.06        0.38      2.62 o 
   1  11   0      128.49      133.96      8.44 o 
   2  11   0       98.09      113.62      7.77 o 
   3  11   0      548.28      556.33     16.97 o 
   4  11   0      122.41      121.04      6.62 o 
   5  11   0       16.34       10.68      4.08 o 
   6  11   0        4.04        4.18      3.26 o 
   7  11   0        0.10       -1.75      2.89 o 
   0  12   0      138.63      129.47     12.40 o 
   1  12   0      121.94      120.78      8.46 o 
   2  12   0      775.93      829.86     22.20 o 
   3  12   0      329.64      277.47     43.23 o 
   4  12   0        8.53        5.21      1.44 o 
   5  12   0        5.77        9.21      4.57 o 
   6  12   0       51.61       47.86      9.96 o 
   7  12   0        4.90        4.99      3.86 o 
   1  13   0       32.28       31.59      4.55 o 
   2  13   0      107.24       96.44      7.98 o 
   3  13   0      175.83      144.20     14.45 o 
   4  13   0       40.66       39.21      4.15 o 
   5  13   0       41.34       58.83     10.39 o 
   6  13   0       76.85       90.87     13.69 o 
   7  13   0        5.13        5.12      3.66 o 
   0  14   0       33.38       19.98      5.55 o 
   1  14   0       67.78       57.28      9.44 o 
   2  14   0        4.63        7.36      2.36 o 
   3  14   0       62.67       51.30     13.43 o 
   4  14   0        0.81       -0.10      1.09 o 
   5  14   0      109.43      126.41     15.62 o 
   6  14   0       25.99       45.43     10.18 o 
   7  14   0       21.36       23.48      7.81 o 
   1  15   0       87.95       87.46      8.21 o 
   2  15   0       41.07       38.97      5.48 o 
   3  15   0        3.36        1.39      1.45 o 
   4  15   0       11.59       12.96      2.58 o 
   5  15   0        0.09        0.23      2.23 o 
   6  15   0        6.48        1.62      3.25 o 
   0  16   0      301.25      311.47     22.86 o 
   1  16   0      128.53      148.70     11.22 o 
   2  16   0        0.09       -1.90      1.90 o 
   3  16   0       14.16       16.58      5.31 o 
   4  16   0        2.97        6.21      2.04 o 
   5  16   0        0.18        3.38      3.61 o 
   6  16   0        0.84       -3.28      4.03 o 
   1  17   0       58.50       56.31      7.22 o 
   2  17   0       27.96       30.85      5.86 o 
   3  17   0        1.75        2.88      1.49 o 
   4  17   0       14.83       17.11      4.47 o 
   5  17   0       12.71       18.05      6.89 o 
   0  18   0      116.18      134.36     16.33 o 
   1  18   0       78.96       74.17      8.65 o 
   2  18   0        0.75       -0.37      2.17 o 
   3  18   0        2.24        1.60      0.99 o 
   4  18   0        7.75        4.03      2.04 o 
   5  18   0        8.71        7.41      4.54 o 
   1  19   0        5.71        4.01      2.01 o 
   2  19   0       15.62       22.63      4.76 o 
   3  19   0        1.24       -0.51      1.95 o 
   4  19   0        0.03        1.62      2.39 o 
   0  20   0        9.09        7.80      5.34 o 
   1  20   0        2.47        1.98      2.04 o 
   2  20   0        6.89        5.32      6.95 o 
   3  20   0       27.42       38.13      6.52 o 
   4  20   0        3.99        5.73      4.82 o 
   1  21   0        1.25        2.70      1.72 o 
   2  21   0        7.85        5.48      2.56 o 
   3  21   0        5.29        1.05      2.37 o 
   0  22   0        0.13        0.42      2.24 o 
   1  22   0        7.67        7.45      3.19 o 
  -9   1   1        1.76        6.01      3.32 o 
  -8   1   1      289.89      340.62     17.87 o 
  -7   1   1       20.80       17.02      3.73 o 
  -6   1   1       47.08       47.70      4.64 o 
  -5   1   1       71.98       70.74      4.02 o 
  -4   1   1      232.18      229.74      5.31 o 
  -3   1   1       15.91       14.59      1.11 o 
  -2   1   1      125.32      123.94      2.60 o 
  -1   1   1      897.02      782.01      5.14 o 
   1   1   1     1004.55      928.25      6.63 o 
   2   1   1      698.34      654.64      9.11 o 
   3   1   1       11.30       13.02      1.73 o 
   4   1   1       37.51       36.14      3.03 o 
   5   1   1       11.78       12.57      1.49 o 
   6   1   1        2.81        1.71      0.81 o 
   7   1   1       61.23       70.24      6.20 o 
   8   1   1        9.61       10.86      2.44 o 
  -9   2   1        0.44       -0.54      2.32 o 
  -8   2   1       64.52       76.86      8.48 o 
  -7   2   1        1.21        0.79      1.52 o 
  -6   2   1      216.40      237.16     12.53 o 
  -5   2   1        4.70        3.90      1.01 o 
  -4   2   1        0.78       -0.39      0.43 o 
  -3   2   1      591.90      587.38      7.72 o 
  -2   2   1       31.53       29.93      1.40 o 
  -1   2   1      634.29      600.94      5.74 o 
   0   2   1    10205.07    10005.48     60.13 o 
   1   2   1      475.44      479.37      4.32 o 
   2   2   1      199.87      207.92      3.55 o 
   3   2   1      117.09      112.44      3.41 o 
   4   2   1        5.72        5.69      0.89 o 
   5   2   1        0.26        0.13      0.28 o 
   6   2   1        7.77        3.47      1.66 o 
   7   2   1        1.58        4.81      2.48 o 
   8   2   1       16.26       22.32      4.92 o 
  -9   3   1        3.89       -0.33      1.82 o 
  -8   3   1       17.34       19.08      4.27 o 
  -7   3   1      228.27      271.55     14.89 o 
  -6   3   1        0.03        0.00      2.20 o 
  -5   3   1       39.79       43.39      3.56 o 
  -4   3   1       84.54       84.55      3.78 o 
  -3   3   1      337.00      349.35      7.01 o 
  -2   3   1      156.31      166.00      2.92 o 
  -1   3   1     1629.94     1534.79     11.30 o 
   0   3   1     6446.07     6284.15     34.46 o 
   1   3   1    12359.64    12451.98     47.93 o 
   2   3   1     1663.66     1590.55     10.54 o 
   3   3   1       53.46       53.56      2.56 o 
   4   3   1      868.42      873.67     11.15 o 
   5   3   1      108.45      105.64      4.68 o 
   6   3   1        0.46        0.40      1.25 o 
   7   3   1       71.22       72.53      7.69 o 
   8   3   1       87.61       88.76     13.39 o 
  -9   4   1        5.79        7.12      3.35 o 
  -8   4   1       15.27       15.60      3.76 o 
  -7   4   1      104.55       96.03      8.85 o 
  -6   4   1       46.85       41.33      5.19 o 
  -5   4   1        3.07        2.55      1.31 o 
  -4   4   1     1488.25     1505.65     16.95 o 
  -3   4   1      470.64      511.37      9.03 o 
  -2   4   1       26.51       20.41      1.23 o 
  -1   4   1      860.41      831.40      9.37 o 
   0   4   1     1983.63     1918.21     16.34 o 
   1   4   1     5594.71     5540.67     41.36 o 
   2   4   1      146.48      149.18      3.29 o 
   3   4   1       23.83       22.66      1.77 o 
   4   4   1      207.34      211.64      8.33 o 
   5   4   1      129.41      126.80      6.81 o 
   6   4   1       10.13        6.73      3.56 o 
   7   4   1        1.95        0.41      3.71 o 
   8   4   1        6.16        2.85      4.12 o 
  -9   5   1        1.44       -1.56      1.90 o 
  -8   5   1        5.37        2.35      2.43 o 
  -7   5   1       32.09       26.05      4.70 o 
  -6   5   1       35.24       41.37      5.25 o 
  -5   5   1       45.68       49.04      5.13 o 
  -4   5   1        0.20        0.35      0.85 o 
  -3   5   1      947.74     1041.35     10.21 o 
  -2   5   1      501.58      501.08      7.90 o 
  -1   5   1      217.56      218.10      5.09 o 
   0   5   1      388.75      379.17      6.88 o 
   1   5   1       15.76       16.13      1.52 o 
   2   5   1       31.52       34.76      1.88 o 
   3   5   1       45.84       38.87      2.36 o 
   4   5   1       93.51       80.75      9.06 o 
   5   5   1      155.46      143.86      4.97 o 
   6   5   1        3.40        0.92      1.46 o 
   7   5   1       24.50       25.13      4.61 o 
   8   5   1       11.07        5.64      3.82 o 
  -9   6   1        0.46        0.69      2.06 o 
  -8   6   1       10.46        9.22      4.46 o 
  -7   6   1       90.10       88.82      8.73 o 
  -6   6   1       46.53       54.02      6.27 o 
  -5   6   1      367.93      354.91     11.35 o 
  -4   6   1        0.55        2.74      0.98 o 
  -3   6   1      357.00      382.28      7.52 o 
  -2   6   1      145.62      140.32      4.80 o 
  -1   6   1        5.58        5.01      0.85 o 
   0   6   1       75.71       72.78      3.29 o 
   1   6   1     1588.56     1559.11     17.34 o 
   2   6   1       58.57       62.66      3.10 o 
   3   6   1      122.02      130.65      4.29 o 
   4   6   1        8.71       10.33      1.86 o 
   5   6   1       62.98       56.19      3.27 o 
   6   6   1       79.35       77.22     18.02 o 
   7   6   1        0.05        0.03      1.66 o 
   8   6   1       13.53       18.86      7.45 o 
  -8   7   1        2.82        2.74      1.96 o 
  -7   7   1       53.55       50.27      6.63 o 
  -6   7   1        9.36        8.46      2.82 o 
  -5   7   1       40.15       44.82      4.69 o 
  -4   7   1        4.79        7.39      1.17 o 
  -3   7   1        0.15       -0.60      0.60 o 
  -2   7   1       65.38       78.02      3.92 o 
  -1   7   1      329.32      344.32      8.61 o 
   0   7   1      846.88      904.10     12.46 o 
   1   7   1      107.70      119.31      5.18 o 
   2   7   1        0.56        1.50      0.75 o 
   3   7   1       98.60      107.13      4.76 o 
   4   7   1        0.12        0.08      1.38 o 
   5   7   1        3.66        3.61      1.02 o 
   6   7   1       25.79       23.21      4.29 o 
   7   7   1       22.85       24.71      4.88 o 
   8   7   1        0.28       -1.69      3.35 o 
  -8   8   1        0.28       -1.96      4.47 o 
  -7   8   1        0.23       -0.29      3.11 o 
  -6   8   1        0.09        0.70      1.31 o 
  -5   8   1      116.03      119.66      7.10 o 
  -4   8   1       29.28       30.72      2.67 o 
  -3   8   1        8.28        9.27      1.28 o 
  -2   8   1      505.57      542.59     11.24 o 
  -1   8   1     1006.13     1074.05     20.35 o 
   0   8   1     1297.25     1351.66     23.06 o 
   1   8   1      296.39      307.75     11.02 o 
   2   8   1       71.05       61.86      3.89 o 
   3   8   1       10.70        9.53      1.57 o 
   4   8   1        2.18        1.71      0.73 o 
   5   8   1       40.79       40.83      3.61 o 
   6   8   1       93.23       82.49     10.64 o 
   7   8   1        1.43        8.97      3.41 o 
   8   8   1        0.19       -3.44      3.44 o 
  -8   9   1       12.61       28.08     10.24 o 
  -7   9   1        0.11        2.56      2.79 o 
  -6   9   1       18.09       20.99      4.50 o 
  -5   9   1       71.96       65.20      6.74 o 
  -4   9   1       54.99       51.43      3.74 o 
  -3   9   1       64.76       65.03      3.56 o 
  -2   9   1        0.05        0.22      1.02 o 
  -1   9   1      156.31      170.70      8.62 o 
   0   9   1       44.24       49.99      4.70 o 
   1   9   1      731.62      765.62     18.43 o 
   2   9   1      785.63      818.23     19.07 o 
   3   9   1      306.46      324.70     11.97 o 
   4   9   1       17.12       15.53      2.28 o 
   5   9   1        4.69        1.86      2.05 o 
   6   9   1        6.00       12.15      5.22 o 
   7   9   1       14.83       24.87      7.80 o 
   8   9   1        0.03        1.55      4.25 o 
  -8  10   1       13.58        8.38      4.29 o 
  -7  10   1       11.15       18.72      6.45 o 
  -6  10   1        3.45        4.24      2.44 o 
  -5  10   1       88.98       85.29      7.94 o 
  -4  10   1       60.48       57.42      4.25 o 
  -3  10   1        6.18        8.45      1.76 o 
  -2  10   1      436.95      472.27     20.11 o 
  -1  10   1      622.06      630.29     17.55 o 
   0  10   1      118.69      117.15      7.54 o 
   1  10   1      219.55      246.08     11.12 o 
   2  10   1        5.06        5.35      2.26 o 
   3  10   1      116.16      122.61      7.78 o 
   4  10   1       54.09       56.16      5.17 o 
   5  10   1        1.32        0.51      2.51 o 
   6  10   1       13.27       21.12      6.84 o 
   7  10   1       33.32       27.86      8.07 o 
  -8  11   1        0.15       -3.03      3.03 o 
  -7  11   1       21.23       15.71      5.73 o 
  -6  11   1      243.87      242.06     14.45 o 
  -5  11   1       27.63       26.49      4.35 o 
  -4  11   1        4.52        4.80      1.62 o 
  -3  11   1       33.19       29.97      3.91 o 
  -2  11   1       63.36       62.13      9.46 o 
  -1  11   1       14.70       12.77      3.10 o 
   0  11   1        9.61       14.01      2.91 o 
   1  11   1        0.95        0.19      0.99 o 
   2  11   1       75.68       80.17      6.58 o 
   3  11   1       21.79       23.43      3.04 o 
   4  11   1        0.14        1.08      1.03 o 
   5  11   1       98.99       98.06     13.19 o 
   6  11   1       22.04       38.03      8.90 o 
   7  11   1        4.45        1.14      2.20 o 
  -7  12   1       53.77       50.96     10.37 o 
  -6  12   1        1.65        1.45      4.45 o 
  -5  12   1       54.42       46.51      6.12 o 
  -4  12   1       45.07       43.87      5.77 o 
  -3  12   1        3.41        2.72      1.74 o 
  -2  12   1       10.76       11.03      2.57 o 
  -1  12   1        0.21       -0.10      1.04 o 
   0  12   1       97.69      113.37      8.18 o 
   1  12   1      119.36      109.07      8.34 o 
   2  12   1       93.59      102.49      7.96 o 
   3  12   1        6.76        6.07      1.98 o 
   4  12   1       42.94       35.61      6.64 o 
   5  12   1       10.27        8.49      4.49 o 
   6  12   1       52.16       47.73     10.00 o 
   7  12   1        7.75        5.37      4.48 o 
  -7  13   1        0.20       -1.44      3.05 o 
  -6  13   1        0.21       -1.05      1.79 o 
  -5  13   1       16.96       20.16      3.95 o 
  -4  13   1      124.54      122.22      9.96 o 
  -3  13   1       19.08       17.12      3.26 o 
  -2  13   1       10.20        9.71      2.57 o 
  -1  13   1       34.04       36.16      4.90 o 
   0  13   1        4.28        5.41      2.34 o 
   1  13   1       44.01       44.96      5.50 o 
   2  13   1       92.13       97.27      7.99 o 
   3  13   1      158.66      133.83     25.80 o 
   4  13   1        3.61        2.77      1.74 o 
   5  13   1        9.31        9.69      4.99 o 
   6  13   1        6.72        4.84      2.88 o 
   7  13   1       16.33       10.10      5.44 o 
  -7  14   1       13.78       16.99      6.57 o 
  -6  14   1       39.63       42.98      6.65 o 
  -5  14   1       11.19       12.02      5.60 o 
  -4  14   1       12.32       13.22      3.45 o 
  -3  14   1       46.49       40.57      6.87 o 
  -2  14   1      319.35      334.43     15.31 o 
  -1  14   1       61.88       50.80      6.00 o 
   0  14   1       55.74       55.75      6.49 o 
   1  14   1       54.19       55.93      6.25 o 
   2  14   1      114.14      114.99      9.05 o 
   3  14   1      306.38      330.98     20.29 o 
   4  14   1        4.87        5.80      2.39 o 
   5  14   1       57.18       52.91     10.27 o 
   6  14   1        1.38        0.50      2.82 o 
  -6  15   1       62.64       54.21      7.65 o 
  -5  15   1        5.94        4.61      2.69 o 
  -4  15   1       76.14       71.17      8.10 o 
  -3  15   1        0.52        0.03      1.42 o 
  -2  15   1      297.59      300.20     15.08 o 
  -1  15   1      192.80      209.54     12.70 o 
   0  15   1       90.68       81.89      8.03 o 
   1  15   1      142.74      130.16     10.15 o 
   2  15   1      281.38      291.20     25.15 o 
   3  15   1       21.94       16.95      4.84 o 
   4  15   1        7.07        8.65      2.67 o 
   5  15   1        0.16       -2.75      3.85 o 
   6  15   1       23.61       29.96      8.32 o 
  -6  16   1       34.77       42.60      7.12 o 
  -5  16   1       58.76       71.70      8.67 o 
  -4  16   1       20.97       23.84      5.24 o 
  -3  16   1       56.38       58.13      6.87 o 
  -2  16   1      157.12      147.61     11.11 o 
  -1  16   1      237.56      239.03     14.18 o 
   0  16   1        7.51       10.95      3.23 o 
   1  16   1       46.74       41.20      6.04 o 
   2  16   1       40.76       43.79      6.04 o 
   3  16   1       14.52        9.98      4.21 o 
   4  16   1        0.14       -2.26      3.22 o 
   5  16   1        0.47       -2.36      2.86 o 
   6  16   1        4.27        3.73      2.97 o 
  -6  17   1        0.07       -1.46      2.28 o 
  -5  17   1        1.05        3.34      2.32 o 
  -4  17   1       26.01       29.92      5.77 o 
  -3  17   1        1.50        4.23      2.49 o 
  -2  17   1        1.36        5.19      2.71 o 
  -1  17   1        8.70        6.59      6.18 o 
   0  17   1        1.10        2.30      1.54 o 
   1  17   1       49.26       51.32      6.82 o 
   2  17   1       23.79       18.22      4.20 o 
   3  17   1        1.01        1.28      2.19 o 
   4  17   1        9.75       20.89      7.12 o 
   5  17   1        0.73        1.35      3.45 o 
  -5  18   1        0.06        0.91      1.92 o 
  -4  18   1       10.40        7.26      4.70 o 
  -3  18   1       65.38       77.09     13.19 o 
  -2  18   1       59.33       48.34      6.86 o 
  -1  18   1        0.59        0.63      2.68 o 
   0  18   1       35.06       35.72      5.90 o 
   1  18   1       30.90       32.90      5.54 o 
   2  18   1        5.90        6.30      2.51 o 
   3  18   1        6.16        1.82      1.70 o 
   4  18   1        1.53       -2.23      2.35 o 
   5  18   1        9.14        7.99      4.64 o 
  -4  19   1        0.00        0.11      2.26 o 
  -3  19   1       31.17       22.87      7.33 o 
  -2  19   1       15.35       15.19      5.21 o 
  -1  19   1       38.84       34.56      5.95 o 
   0  19   1      111.58      127.64     11.50 o 
   1  19   1       17.41       14.59      4.45 o 
   2  19   1       15.92       14.58      5.25 o 
   3  19   1       21.43       13.91      5.35 o 
   4  19   1       31.07       42.48     10.60 o 
  -4  20   1        0.41        1.39      3.41 o 
  -3  20   1        1.28       12.05      5.51 o 
  -2  20   1        0.00        0.16      2.59 o 
  -1  20   1        2.53        1.06      1.89 o 
   0  20   1       13.20       18.76      4.90 o 
   1  20   1        6.54        5.29      2.44 o 
   2  20   1        0.40       -0.09      1.86 o 
   3  20   1        2.41        2.99      2.59 o 
  -3  21   1        1.01       -0.15      1.60 o 
  -2  21   1        3.52        3.15      2.52 o 
  -1  21   1        0.00        3.71      3.37 o 
   0  21   1       14.61        4.74      2.50 o 
   1  21   1        0.08       -0.32      2.48 o 
   2  21   1        2.82       -0.52      1.97 o 
  -1  22   1        4.07        7.03      3.69 o 
   0  22   1        0.76        3.68      2.73 o 
  -9   0   2        1.87        6.25      3.46 o 
  -8   0   2       52.98       58.61     10.68 o 
  -7   0   2      468.36      485.73     19.74 o 
  -6   0   2        0.00       -2.13      2.68 o 
  -5   0   2       18.06       16.63      1.47 o 
  -4   0   2      616.84      670.33      9.10 o 
  -3   0   2     4113.47     4264.34     20.19 o 
  -2   0   2       73.17       75.71      2.82 o 
  -1   0   2     3410.62     3347.23     24.29 o 
   0   0   2     1008.33      889.69      5.48 o 
   1   0   2    26913.96    27813.29    106.42 o 
   2   0   2      308.47      317.20      9.43 o 
   3   0   2      127.95      122.91      9.89 o 
   4   0   2       43.29       53.16      7.60 o 
   5   0   2       75.09       92.71     11.14 o 
   6   0   2      111.72      126.41     14.14 o 
   7   0   2       23.66       26.32      8.28 o 
   8   0   2       66.36       76.54     13.47 o 
  -9   1   2        0.43       -0.44      2.60 o 
  -8   1   2       13.18       17.67      4.26 o 
  -7   1   2        1.18       -1.07      2.20 o 
  -6   1   2       60.97       59.35      3.82 o 
  -5   1   2        7.03        5.45      0.84 o 
  -4   1   2      190.44      207.03      4.08 o 
  -3   1   2      261.71      263.58      3.95 o 
  -2   1   2      134.15      135.81      2.56 o 
  -1   1   2     1514.94     1381.51     14.57 o 
   0   1   2       40.70       36.93      2.78 o 
   1   1   2    25395.02    26116.88     60.03 o 
   2   1   2       14.44       18.82      1.61 o 
   3   1   2      376.43      369.40     12.21 o 
   4   1   2      155.22      153.90      8.99 o 
   5   1   2       20.53       20.52      3.62 o 
   6   1   2        0.06        0.28      0.95 o 
   7   1   2       22.27       23.86      3.67 o 
   8   1   2       26.20       20.09      7.03 o 
  -9   2   2        8.26        5.56      1.92 o 
  -8   2   2      222.94      242.53     15.09 o 
  -7   2   2       75.25       77.39      7.86 o 
  -6   2   2      350.67      350.11     10.09 o 
  -5   2   2       39.18       38.24      3.41 o 
  -4   2   2      811.50      856.72     11.34 o 
  -3   2   2      129.44      145.51      3.01 o 
  -2   2   2      131.03      126.79      2.93 o 
  -1   2   2      104.37      105.72      2.49 o 
   0   2   2      367.42      377.90      8.74 o 
   1   2   2    15082.95    15338.64     69.50 o 
   2   2   2      893.01      912.50      8.48 o 
   3   2   2        2.86        2.12      0.66 o 
   4   2   2      158.45      162.54      6.86 o 
   5   2   2       25.97       26.59      2.91 o 
   6   2   2        9.97        7.84      2.05 o 
   7   2   2        9.23        8.75      4.59 o 
   8   2   2        4.70        9.45      5.97 o 
  -9   3   2        9.53        7.42      2.82 o 
  -8   3   2        9.74       20.08      4.65 o 
  -7   3   2       51.70       60.75      7.07 o 
  -6   3   2       56.01       59.65      4.49 o 
  -5   3   2       37.29       30.77      2.48 o 
  -4   3   2      118.37      131.03      4.75 o 
  -3   3   2        4.19        6.46      0.91 o 
  -2   3   2       17.15       16.57      1.51 o 
  -1   3   2     1602.51     1545.89     17.84 o 
   0   3   2      655.19      589.87     11.50 o 
   1   3   2       14.64       16.91      1.23 o 
   2   3   2        1.00        0.99      0.69 o 
   3   3   2     1354.43     1355.21     16.07 o 
   4   3   2       56.90       48.16      6.89 o 
   5   3   2       80.25       69.89      8.00 o 
   6   3   2        5.23        1.52      1.21 o 
   7   3   2       17.83       17.44      3.70 o 
   8   3   2        9.88        9.39      5.08 o 
  -9   4   2       21.74       29.48      5.84 o 
  -8   4   2       44.27       49.70      6.85 o 
  -7   4   2      363.29      383.42     17.71 o 
  -6   4   2       42.28       39.28      3.67 o 
  -5   4   2       75.35       69.38      4.61 o 
  -4   4   2      779.05      816.21     12.52 o 
  -3   4   2     1007.71     1061.55      9.61 o 
  -2   4   2     1003.09      985.85     11.60 o 
  -1   4   2      247.95      237.23      6.46 o 
   0   4   2     1791.80     1716.00     20.96 o 
   1   4   2     6222.97     6133.57     39.62 o 
   2   4   2      414.18      413.69      7.18 o 
   3   4   2       93.00       96.40      4.36 o 
   4   4   2        1.10        0.23      0.53 o 
   5   4   2        3.56        3.80      1.15 o 
   6   4   2       47.57       36.97      8.65 o 
   7   4   2        2.66        3.28      2.05 o 
   8   4   2        0.62        1.17      2.05 o 
  -9   5   2        6.79        4.87      5.22 o 
  -8   5   2       33.71       30.48      7.70 o 
  -7   5   2       99.33       96.74     11.88 o 
  -6   5   2        3.94        2.05      1.28 o 
  -5   5   2      148.46      144.56      7.00 o 
  -4   5   2      333.16      316.32      6.59 o 
  -3   5   2      146.20      141.00      4.47 o 
  -2   5   2      793.74      793.42     10.43 o 
  -1   5   2      288.04      264.34     20.81 o 
   0   5   2      861.59      856.91     12.97 o 
   1   5   2       92.78       99.83      4.46 o 
   2   5   2       10.67       12.65      1.28 o 
   3   5   2        0.33        0.41      1.01 o 
   4   5   2       93.88      104.18      6.83 o 
   5   5   2        9.35        8.28      1.41 o 
   6   5   2       33.97       23.23      4.03 o 
   7   5   2        1.04        1.44      1.92 o 
   8   5   2        0.22       -3.58      3.97 o 
  -9   6   2        6.92        5.22      4.42 o 
  -8   6   2        5.78        7.54      2.94 o 
  -7   6   2        0.37       -2.39      2.39 o 
  -6   6   2        0.15       -0.51      1.42 o 
  -5   6   2        6.17        6.87      1.78 o 
  -4   6   2       83.06       95.25      4.76 o 
  -3   6   2      260.75      297.60      6.98 o 
  -2   6   2       46.37       40.88      3.59 o 
  -1   6   2     1434.23     1466.09     28.09 o 
   0   6   2      584.90      575.93     11.29 o 
   1   6   2       61.64       61.57      4.46 o 
   2   6   2      226.23      229.84      5.94 o 
   3   6   2       55.15       55.25      3.56 o 
   4   6   2      132.43      110.22     23.45 o 
   5   6   2       21.92       18.74      6.12 o 
   6   6   2       36.45       35.40      8.60 o 
   7   6   2        5.05        0.18      1.99 o 
   8   6   2        0.54       -1.59      3.48 o 
  -9   7   2        1.57        2.65      1.65 o 
  -8   7   2        0.01       -2.43      2.43 o 
  -7   7   2      127.63      137.22      8.34 o 
  -6   7   2      119.57      114.22      7.14 o 
  -5   7   2      194.05      192.97      8.72 o 
  -4   7   2      392.26      380.88      8.13 o 
  -3   7   2        5.56        6.44      1.24 o 
  -2   7   2     2826.57     2941.46     32.27 o 
  -1   7   2        1.69        3.18      0.86 o 
   0   7   2      574.52      589.76     21.01 o 
   1   7   2      173.99      166.91     10.85 o 
   2   7   2       31.59       34.19      2.45 o 
   3   7   2        4.68        4.58      0.91 o 
   4   7   2      174.93      195.98      9.16 o 
   5   7   2       56.80       42.77     11.63 o 
   6   7   2        0.00        3.17      3.53 o 
   7   7   2        1.82        1.76      2.77 o 
   8   7   2       17.96       19.17      7.36 o 
  -8   8   2        9.98       11.87      3.76 o 
  -7   8   2        5.28        6.91      1.93 o 
  -6   8   2       13.10        9.05      2.18 o 
  -5   8   2       40.75       47.21      4.53 o 
  -4   8   2        1.79        1.44      0.74 o 
  -3   8   2      415.59      408.12     10.32 o 
  -2   8   2      220.60      232.43      9.67 o 
  -1   8   2       36.89       41.78      6.18 o 
   0   8   2      482.69      506.27     20.80 o 
   1   8   2        2.55        0.81      1.04 o 
   2   8   2       73.71       74.96      9.20 o 
   3   8   2       14.68       14.52      2.60 o 
   4   8   2        4.41        2.12      2.57 o 
   5   8   2       11.89        9.58      3.35 o 
   6   8   2        0.21        2.57      3.05 o 
   7   8   2        5.39       11.18      5.27 o 
  -8   9   2        0.02        1.57      3.46 o 
  -7   9   2       32.36       32.77      4.39 o 
  -6   9   2        0.04        0.38      1.48 o 
  -5   9   2        2.23        4.49      1.79 o 
  -4   9   2       18.14       19.79      2.38 o 
  -3   9   2        0.02        0.35      1.44 o 
  -2   9   2      320.98      366.43     19.82 o 
  -1   9   2       15.09       21.46      4.57 o 
   0   9   2       59.01       70.26      8.02 o 
   1   9   2       43.71       39.98      6.11 o 
   2   9   2      290.53      298.11     15.78 o 
   3   9   2       29.56       23.69      3.97 o 
   4   9   2        0.38        0.37      1.16 o 
   5   9   2       30.20       40.98      8.45 o 
   6   9   2       79.90       74.67     12.10 o 
   7   9   2        4.25        1.09      1.92 o 
  -8  10   2        0.75        2.22      3.92 o 
  -7  10   2       61.76       67.00      7.55 o 
  -6  10   2       45.77       34.32      5.07 o 
  -5  10   2       99.51       96.78      8.28 o 
  -4  10   2        0.64       -0.50      0.94 o 
  -3  10   2       50.71       60.55      8.69 o 
  -2  10   2      182.55      181.75     14.43 o 
  -1  10   2      595.36      687.88     27.39 o 
   0  10   2      116.78      103.70     10.44 o 
   1  10   2      232.23      212.77     14.42 o 
   2  10   2        0.03       -0.16      1.59 o 
   3  10   2      172.60      196.58     12.29 o 
   4  10   2      304.01      286.22     33.75 o 
   5  10   2       54.49       61.31     10.41 o 
   6  10   2       28.08       31.83      8.15 o 
   7  10   2        2.39        7.51      5.27 o 
  -8  11   2        6.25        8.26      5.22 o 
  -7  11   2        0.03       -0.21      1.60 o 
  -6  11   2      117.03      113.41      9.76 o 
  -5  11   2       92.70      104.45      8.97 o 
  -4  11   2        0.17       -0.06      1.11 o 
  -3  11   2        1.84       -1.69      2.64 o 
  -2  11   2       54.10       53.71      8.12 o 
  -1  11   2      227.42      272.07     18.14 o 
   0  11   2       98.33      102.52     11.01 o 
   1  11   2       22.87       15.03      4.50 o 
   2  11   2      345.96      324.73     18.20 o 
   3  11   2       68.28       49.92      7.65 o 
   4  11   2      218.93      185.42     34.85 o 
   5  11   2        0.62       -1.60      4.44 o 
   6  11   2       37.95       48.37     10.12 o 
   7  11   2        4.45        2.54      2.78 o 
  -8  12   2        1.88       11.98      6.70 o 
  -7  12   2        0.02        4.03      2.42 o 
  -6  12   2        7.84        6.06      2.14 o 
  -5  12   2      272.38      265.73     14.71 o 
  -4  12   2       87.17       95.66      8.51 o 
  -3  12   2      264.88      258.84     19.46 o 
  -2  12   2      295.54      283.03     19.67 o 
  -1  12   2        6.22        5.84      3.62 o 
   0  12   2       94.75       98.88     11.08 o 
   1  12   2       75.40       88.02     10.25 o 
   2  12   2       14.14       13.95      4.16 o 
   3  12   2      389.13      366.07     83.21 o 
   4  12   2       50.94       49.91      8.30 o 
   5  12   2       11.00       11.74      5.35 o 
   6  12   2        5.77       11.51      5.44 o 
   7  12   2        1.91        4.38      3.56 o 
  -7  13   2        0.27        4.20      2.40 o 
  -6  13   2       52.41       53.20      7.08 o 
  -5  13   2      108.57      124.27     10.35 o 
  -4  13   2      156.45      154.87     11.06 o 
  -3  13   2       10.14        9.75      4.24 o 
  -2  13   2      466.45      462.50     26.18 o 
  -1  13   2      105.26      118.17     13.04 o 
   0  13   2       20.34       18.65      5.01 o 
   1  13   2       10.02        8.57      3.57 o 
   2  13   2       41.48       32.34      6.47 o 
   3  13   2       48.27       46.36      6.67 o 
   4  13   2       33.37       38.79      5.15 o 
   5  13   2        0.41        3.92      4.04 o 
   6  13   2        2.07        7.77      4.76 o 
  -7  14   2        0.17        1.13      1.65 o 
  -6  14   2      188.03      201.54     14.30 o 
  -5  14   2        4.23        7.86      3.08 o 
  -4  14   2        6.79       10.31      3.53 o 
  -3  14   2       67.45       72.70     10.99 o 
  -2  14   2      172.95      170.29     16.63 o 
  -1  14   2      232.05      207.70     17.82 o 
   0  14   2        0.56       -0.07      1.55 o 
   1  14   2      107.56       98.50     11.72 o 
   2  14   2      243.68      246.96     18.21 o 
   3  14   2        7.88        8.60      4.01 o 
   4  14   2       11.20        9.51      2.86 o 
   5  14   2        5.41        0.99      2.54 o 
   6  14   2       13.05       12.70      6.16 o 
  -7  15   2        4.06        3.83      5.44 o 
  -6  15   2       20.52       26.96      5.46 o 
  -5  15   2       15.68       10.19      3.33 o 
  -4  15   2       12.83       15.36      4.17 o 
  -3  15   2       16.63       10.71      4.98 o 
  -2  15   2        4.44        0.85      2.57 o 
  -1  15   2       10.49       17.13      5.35 o 
   0  15   2       19.27       13.96      4.61 o 
   1  15   2       43.23       39.26      7.86 o 
   2  15   2       10.27       17.28      5.44 o 
   3  15   2        1.35        2.49      1.68 o 
   4  15   2        0.25        0.69      3.09 o 
   5  15   2        0.02       -3.12      4.23 o 
   6  15   2       18.53        9.09      4.86 o 
  -6  16   2        0.00        1.46      1.32 o 
  -5  16   2        0.01       -0.10      2.04 o 
  -4  16   2       29.10       34.84      5.99 o 
  -3  16   2        4.22        2.38      2.53 o 
  -2  16   2       58.64       71.20     11.63 o 
  -1  16   2        1.29       -0.88      2.94 o 
   0  16   2      129.18      133.83     15.22 o 
   1  16   2       31.19       25.97      6.67 o 
   2  16   2        2.24        1.17      1.90 o 
   3  16   2       17.42       17.54      5.62 o 
   4  16   2       11.03       19.87      6.41 o 
   5  16   2        0.39        1.55      1.99 o 
  -5  17   2        1.74        1.22      2.98 o 
  -4  17   2        0.62        7.23      3.14 o 
  -3  17   2        0.39       -2.56      3.61 o 
  -2  17   2        2.10       -1.94      1.94 o 
  -1  17   2       10.16        6.33      3.10 o 
   0  17   2       24.24       35.87      8.12 o 
   1  17   2       88.55       84.74     12.47 o 
   2  17   2       53.11       47.66      9.30 o 
   3  17   2       15.94       13.28      4.72 o 
   4  17   2        0.81        0.86      2.36 o 
   5  17   2        7.00        5.30      2.86 o 
  -5  18   2        0.67        0.05      2.84 o 
  -4  18   2       26.17       30.16      5.92 o 
  -3  18   2       35.80       25.07      8.09 o 
  -2  18   2        8.35       10.89      5.12 o 
  -1  18   2       21.26       16.23      6.01 o 
   0  18   2       20.59       10.14      5.04 o 
   1  18   2        7.04        4.63      3.82 o 
   2  18   2        0.11        1.59      1.66 o 
   3  18   2       28.94       34.05      7.64 o 
   4  18   2        1.55        4.90      4.76 o 
  -4  19   2        8.42        9.60      3.82 o 
  -3  19   2        4.99       13.49      5.85 o 
  -2  19   2       31.08       33.32      8.60 o 
  -1  19   2        1.19       -0.87      3.43 o 
   0  19   2      110.50      118.27     16.00 o 
   1  19   2        7.33        4.06      1.71 o 
   2  19   2        3.17        8.71      4.40 o 
   3  19   2       11.10        9.88      5.13 o 
   4  19   2        2.39       -2.40      3.60 o 
  -4  20   2       11.50       11.31     10.32 o 
  -3  20   2        0.04       -3.46      4.50 o 
  -2  20   2        3.34        2.91      4.19 o 
  -1  20   2        2.27        8.26      4.30 o 
   0  20   2        7.60        3.21      3.97 o 
   1  20   2       30.64       42.18      9.49 o 
   2  20   2        0.38        4.38      3.82 o 
   3  20   2        2.94        4.24      3.36 o 
  -3  21   2        6.71        2.66      3.66 o 
  -2  21   2        0.17        1.42      1.78 o 
  -1  21   2        0.15        0.88      3.35 o 
   0  21   2        2.12        0.02      1.84 o 
   1  21   2        0.01       -2.49      2.49 o 
   2  21   2        1.77       -0.99      2.96 o 
  -9   1   3        1.48       -0.25      2.72 o 
  -8   1   3        6.50        5.64      3.78 o 
  -7   1   3      237.44      267.13     14.59 o 
  -6   1   3       47.48       47.09      2.99 o 
  -5   1   3        0.62        0.46      0.35 o 
  -4   1   3      116.71      135.16      3.84 o 
  -3   1   3      490.65      489.10      5.91 o 
  -2   1   3      420.93      399.91      4.81 o 
  -1   1   3      186.60      176.13      5.06 o 
   0   1   3      373.94      359.65      3.74 o 
   1   1   3     1222.37     1251.34     11.54 o 
   2   1   3       77.26       68.89      3.82 o 
   3   1   3      461.80      443.07     14.02 o 
   4   1   3       64.36       61.94      5.95 o 
   5   1   3        1.67        0.26      1.12 o 
   6   1   3        7.26        7.27      1.82 o 
   7   1   3        0.35       -1.70      1.70 o 
   8   1   3        2.27       -1.57      3.75 o 
  -9   2   3       12.54       12.08      3.66 o 
  -8   2   3       23.96       24.06      4.82 o 
  -7   2   3      622.23      628.19     48.85 o 
  -6   2   3       12.87       12.39      1.57 o 
  -5   2   3      117.26      109.32      3.44 o 
  -4   2   3      239.36      259.80      5.40 o 
  -3   2   3      909.28      965.51      8.54 o 
  -2   2   3      461.10      473.64      5.66 o 
  -1   2   3      127.88      132.10      4.06 o 
   0   2   3      218.66      211.78      4.64 o 
   1   2   3     1262.66     1285.83     14.49 o 
   2   2   3       29.60       28.86      1.57 o 
   3   2   3       27.96       23.56      3.14 o 
   4   2   3       10.71        8.56      1.39 o 
   5   2   3      162.55      148.48      6.13 o 
   6   2   3        6.03        6.49      1.87 o 
   7   2   3        0.00        3.11      3.64 o 
   8   2   3       13.39       18.96      6.66 o 
  -9   3   3        0.01        1.33      4.07 o 
  -8   3   3       15.16       17.70      3.96 o 
  -7   3   3       32.43       31.27      6.69 o 
  -6   3   3      167.03      160.16      7.49 o 
  -5   3   3      125.99      117.33      3.61 o 
  -4   3   3        6.64        4.95      1.07 o 
  -3   3   3      742.24      779.37      9.63 o 
  -2   3   3        2.25        2.48      0.66 o 
  -1   3   3      196.17      198.61      7.41 o 
   0   3   3       24.30       27.81      2.97 o 
   1   3   3      506.41      490.90      9.26 o 
   2   3   3      249.49      251.20     13.77 o 
   3   3   3        0.30        0.42      0.54 o 
   4   3   3        1.92        1.57      0.80 o 
   5   3   3      122.10       92.70     10.25 o 
   6   3   3        7.59        6.02      2.74 o 
   7   3   3        5.37        8.24      4.69 o 
   8   3   3        0.19       -3.82      3.82 o 
  -9   4   3        0.35        0.28      1.43 o 
  -8   4   3        9.38        5.87      2.29 o 
  -7   4   3        6.33        5.32      1.60 o 
  -6   4   3      112.52      106.73      6.30 o 
  -5   4   3       53.35       49.27      2.72 o 
  -4   4   3      175.24      186.37      5.33 o 
  -3   4   3      365.82      421.07      9.70 o 
  -2   4   3       28.68       31.26      2.11 o 
  -1   4   3       80.49       85.43      5.16 o 
   0   4   3        4.94        9.72      1.81 o 
   1   4   3      831.21      797.70      9.78 o 
   2   4   3     2242.77     2296.34     29.13 o 
   3   4   3       32.09       33.59      3.85 o 
   4   4   3        7.09        8.29      1.55 o 
   5   4   3        0.55        0.60      0.81 o 
   6   4   3        0.27        2.13      1.47 o 
   7   4   3        0.36       -1.77      1.77 o 
   8   4   3       21.55       25.41      8.59 o 
  -9   5   3        0.83        3.82      2.78 o 
  -8   5   3       14.66       17.02      4.42 o 
  -7   5   3        0.34       -0.35      1.01 o 
  -6   5   3      533.31      524.63     14.45 o 
  -5   5   3      136.99      125.86      3.29 o 
  -4   5   3      368.16      354.49      7.66 o 
  -3   5   3      116.55      121.42      5.55 o 
  -2   5   3      271.73      294.46      9.01 o 
  -1   5   3      354.64      353.19     11.10 o 
   0   5   3      246.59      234.86     12.86 o 
   1   5   3       41.79       33.89      4.98 o 
   2   5   3     3358.99     3327.36     39.44 o 
   3   5   3      116.15      138.47      7.74 o 
   4   5   3       52.70       50.98      3.74 o 
   5   5   3       26.95       19.80      2.49 o 
   6   5   3        1.41        5.82      3.99 o 
   7   5   3        2.81        5.60      4.28 o 
  -9   6   3        5.88        6.17      3.20 o 
  -8   6   3       68.79       70.83      8.33 o 
  -7   6   3        0.96        0.51      1.53 o 
  -6   6   3       56.08       52.75      4.79 o 
  -5   6   3        8.93        8.75      0.87 o 
  -4   6   3      366.18      361.46      8.15 o 
  -3   6   3      111.13      127.39      4.82 o 
  -2   6   3      568.82      574.41     21.93 o 
  -1   6   3      449.69      458.79     19.00 o 
   0   6   3     1746.63     1881.51     38.39 o 
   1   6   3      775.35      733.67     23.60 o 
   2   6   3       42.30       41.02      2.95 o 
   3   6   3       34.00       37.00      4.16 o 
   4   6   3       32.57       39.05      4.31 o 
   5   6   3        0.46       -0.78      4.59 o 
   6   6   3       21.17       21.09      6.47 o 
   7   6   3        2.98        0.01      2.63 o 
  -9   7   3        2.50        6.81      3.03 o 
  -8   7   3       51.99       55.84      7.51 o 
  -7   7   3        0.76        0.56      0.91 o 
  -6   7   3      106.85      102.57      6.80 o 
  -5   7   3        4.97        6.23      1.17 o 
  -4   7   3       35.13       32.40      2.58 o 
  -3   7   3      323.28      341.27      9.24 o 
  -2   7   3      633.71      695.40     25.41 o 
  -1   7   3        0.63        1.31      1.83 o 
   0   7   3      377.16      406.57     18.57 o 
   1   7   3      849.48      949.37     28.21 o 
   2   7   3      353.53      356.38      9.14 o 
   3   7   3      209.88      206.87     10.05 o 
   4   7   3       30.06       28.59      4.16 o 
   5   7   3       17.77       15.64      4.35 o 
   6   7   3       59.95       72.08     11.95 o 
   7   7   3        1.38        2.56      3.04 o 
  -8   8   3        1.23        0.53      2.92 o 
  -7   8   3       26.51       34.04      4.24 o 
  -6   8   3      217.31      207.59      9.96 o 
  -5   8   3      130.73      122.23      7.24 o 
  -4   8   3        1.03        1.05      0.68 o 
  -3   8   3      257.99      235.52      8.12 o 
  -2   8   3        2.23        0.15      1.77 o 
  -1   8   3      200.05      199.95     13.94 o 
   0   8   3       25.94       38.70      6.14 o 
   1   8   3      109.13      115.02     10.17 o 
   2   8   3      457.22      440.97     10.74 o 
   3   8   3       87.12       83.72      4.81 o 
   4   8   3       61.14       47.71      7.99 o 
   5   8   3       19.56       23.28      6.52 o 
   6   8   3        3.96        3.62      3.28 o 
   7   8   3       26.73       33.81      9.18 o 
  -8   9   3        0.42        2.85      2.58 o 
  -7   9   3       32.03       34.30      4.45 o 
  -6   9   3       70.12       66.27      6.70 o 
  -5   9   3       70.70       68.67      6.61 o 
  -4   9   3      270.87      261.65      8.95 o 
  -3   9   3       12.32       10.98      2.64 o 
  -2   9   3        8.74       13.51      4.25 o 
  -1   9   3      318.21      351.21     19.36 o 
   0   9   3       69.40       82.61      9.27 o 
   1   9   3       41.99       43.47      6.59 o 
   2   9   3       48.08       56.11      4.74 o 
   3   9   3        1.35       -0.18      0.88 o 
   4   9   3       45.26       33.27      7.09 o 
   5   9   3       18.95       28.55      7.39 o 
   6   9   3       22.62       28.99      7.45 o 
   7   9   3       13.98       17.38      7.42 o 
  -8  10   3       26.21       33.35      6.29 o 
  -7  10   3        0.27       -0.02      1.51 o 
  -6  10   3      252.65      247.20     13.70 o 
  -5  10   3      220.28      225.01     12.56 o 
  -4  10   3       23.41       24.94      3.79 o 
  -3  10   3        2.00        2.36      1.46 o 
  -2  10   3        2.75        2.18      2.26 o 
  -1  10   3       30.93       40.22      6.92 o 
   0  10   3        1.92        5.78      2.79 o 
   1  10   3       68.13       85.41      9.73 o 
   2  10   3       13.71       14.87      4.13 o 
   3  10   3       53.39       49.31     11.51 o 
   4  10   3        7.85        7.52      2.15 o 
   5  10   3        0.01       -1.66      1.66 o 
   6  10   3       15.61       25.09      7.61 o 
   7  10   3        0.00       -4.28      4.28 o 
  -8  11   3        0.03       -0.25      1.46 o 
  -7  11   3        0.83        0.54      1.06 o 
  -6  11   3       50.73       53.88      9.40 o 
  -5  11   3      176.37      174.34     11.45 o 
  -4  11   3       99.47       94.38      7.95 o 
  -3  11   3       42.97       39.27      7.29 o 
  -2  11   3       53.29       56.79      8.74 o 
  -1  11   3      239.17      233.36     17.25 o 
   0  11   3      100.43      103.09     11.29 o 
   1  11   3      102.14      107.86     11.24 o 
   2  11   3      365.13      365.96     20.41 o 
   3  11   3       18.82       19.92      3.64 o 
   4  11   3       21.52       22.58      3.81 o 
   5  11   3        7.39        9.02      4.53 o 
   6  11   3        0.25       -0.70      1.81 o 
  -8  12   3        5.68        8.60      4.51 o 
  -7  12   3        3.55        1.38      1.48 o 
  -6  12   3        5.28        3.29      2.10 o 
  -5  12   3       58.82       51.34      6.44 o 
  -4  12   3      150.83      164.34     10.92 o 
  -3  12   3       10.97        6.13      1.53 o 
  -2  12   3       24.81       25.54      5.99 o 
  -1  12   3       70.49       80.57     10.55 o 
   0  12   3       72.88       77.31     10.09 o 
   1  12   3        0.54        3.98      2.30 o 
   2  12   3        6.38       11.63      4.03 o 
   3  12   3       61.38       59.41      6.53 o 
   4  12   3       31.77       36.66      5.21 o 
   5  12   3        0.52       -2.05      3.65 o 
   6  12   3        8.36        6.14      2.88 o 
  -7  13   3        1.38        1.68      1.78 o 
  -6  13   3       74.12       69.49      8.47 o 
  -5  13   3        6.82        9.40      4.87 o 
  -4  13   3        3.84        4.81      3.88 o 
  -3  13   3       15.85       17.24      4.58 o 
  -2  13   3       28.88       38.50      7.91 o 
  -1  13   3        4.37        3.06      2.67 o 
   0  13   3       28.29       34.83      7.25 o 
   1  13   3       43.78       44.78      7.96 o 
   2  13   3       93.46       97.81     11.39 o 
   3  13   3       40.01       35.09      5.19 o 
   4  13   3      142.77      147.50     10.56 o 
   5  13   3        7.41        7.31      3.62 o 
   6  13   3        3.37       -2.94      4.41 o 
  -7  14   3        2.38        2.14      1.47 o 
  -6  14   3        1.89        1.91      4.10 o 
  -5  14   3      182.90      188.84     13.06 o 
  -4  14   3        2.88        3.46      2.42 o 
  -3  14   3       88.06       73.84     11.33 o 
  -2  14   3        9.47        8.95      4.15 o 
  -1  14   3        6.02        7.64      3.57 o 
   0  14   3        6.67        4.45      3.93 o 
   1  14   3        9.41       12.20      4.40 o 
   2  14   3       19.48       18.51      5.55 o 
   3  14   3      153.18      160.33     11.33 o 
   4  14   3       22.58       32.72      5.16 o 
   5  14   3        0.04       -0.71      2.55 o 
   6  14   3        0.80       -0.11      1.94 o 
  -7  15   3        5.28        3.79      2.70 o 
  -6  15   3        0.00       -1.49      2.39 o 
  -5  15   3       76.11       74.18      8.52 o 
  -4  15   3        0.17        0.62      1.40 o 
  -3  15   3       10.96       10.33      4.33 o 
  -2  15   3      114.07      110.35     14.03 o 
  -1  15   3      115.36      146.94     15.89 o 
   0  15   3        2.02        5.27      3.60 o 
   1  15   3        9.38        4.04      2.28 o 
   2  15   3        6.73        9.85      4.77 o 
   3  15   3       48.55       61.44      7.31 o 
   4  15   3        9.86       14.13      5.34 o 
   5  15   3        2.37        3.83      3.46 o 
  -6  16   3        7.24        5.85      2.46 o 
  -5  16   3        0.01        4.79      3.92 o 
  -4  16   3        4.60       -0.92      1.91 o 
  -3  16   3      145.22      141.32     16.94 o 
  -2  16   3       21.26       26.22      7.28 o 
  -1  16   3      546.32      536.08     31.54 o 
   0  16   3      155.62      179.95     17.79 o 
   1  16   3        1.92       -1.19      2.34 o 
   2  16   3       51.10       58.84      9.89 o 
   3  16   3       17.64       21.04      4.53 o 
   4  16   3        4.21        1.73      3.32 o 
   5  16   3        0.73        2.00      3.38 o 
  -6  17   3        1.60        4.60      3.27 o 
  -5  17   3       14.68       18.54      4.98 o 
  -4  17   3       24.62       21.75      4.94 o 
  -3  17   3        1.24        8.89      4.47 o 
  -2  17   3      145.99      151.09     17.72 o 
  -1  17   3       13.44       21.74      6.94 o 
   0  17   3       76.80       92.81     13.55 o 
   1  17   3        0.40        3.01      1.69 o 
   2  17   3        0.00       -2.86      2.95 o 
   3  17   3        8.98       14.08      4.39 o 
   4  17   3        2.55       10.89      5.74 o 
  -5  18   3        1.02       -0.61      2.32 o 
  -4  18   3       13.25       12.98      8.33 o 
  -3  18   3        1.46        8.88      4.06 o 
  -2  18   3       18.98       16.49      5.82 o 
  -1  18   3       60.28       54.20     10.89 o 
   0  18   3       18.20       17.22      6.77 o 
   1  18   3        0.11       -3.46      3.55 o 
   2  18   3        0.53       -1.29      2.09 o 
   3  18   3        0.37        1.23      4.57 o 
   4  18   3        0.02       -0.14      2.26 o 
  -4  19   3        1.61        4.95      5.65 o 
  -3  19   3        6.43       10.56      5.33 o 
  -2  19   3        1.78        3.52      3.70 o 
  -1  19   3        0.34       -3.23      3.23 o 
   0  19   3        1.69        3.60      2.75 o 
   1  19   3       12.10        7.44      4.43 o 
   2  19   3        3.62       10.14      5.01 o 
   3  19   3       14.71       13.94      4.60 o 
  -4  20   3        0.64        3.08      2.89 o 
  -3  20   3        0.37        1.95      2.39 o 
  -2  20   3        0.03       -4.74      4.74 o 
  -1  20   3        0.69        2.49      1.98 o 
   0  20   3       12.73       20.05      7.65 o 
   1  20   3       63.16       74.80     13.18 o 
   2  20   3        1.13        3.23      3.44 o 
  -2  21   3        0.00        2.82      3.01 o 
  -1  21   3        0.01       -2.46      2.86 o 
   0  21   3        9.36       11.32      6.13 o 
   1  21   3       10.87       15.12      5.75 o 
  -9   0   4        0.00       -4.09      4.74 o 
  -8   0   4        1.34        2.31      2.81 o 
  -7   0   4      840.14      823.15     38.10 o 
  -6   0   4      810.17      788.49     17.66 o 
  -5   0   4      202.43      181.59     10.22 o 
  -4   0   4      155.29      157.58      9.67 o 
  -3   0   4       37.86       42.56      2.81 o 
  -2   0   4      942.86      921.78     10.76 o 
  -1   0   4      145.33      151.19      7.94 o 
   0   0   4      190.75      188.75      6.98 o 
   1   0   4      284.25      277.52      7.53 o 
   2   0   4      154.03      154.11     10.32 o 
   3   0   4        0.00       -1.34      2.23 o 
   4   0   4      103.44      107.66     11.38 o 
   5   0   4       17.48       14.29      4.45 o 
   6   0   4       37.09       54.63      9.91 o 
   7   0   4        0.90        2.51      2.86 o 
  -9   1   4        8.82       16.72      4.29 o 
  -8   1   4       60.89       63.60     10.04 o 
  -7   1   4        4.14        3.66      3.46 o 
  -6   1   4       14.80       12.11      1.55 o 
  -5   1   4      439.05      452.36      9.16 o 
  -4   1   4        2.20        2.56      0.63 o 
  -3   1   4     1226.92     1339.20     12.17 o 
  -2   1   4      709.95      691.97     10.69 o 
  -1   1   4        0.18        0.53      0.50 o 
   0   1   4        0.05       -0.02      0.24 o 
   1   1   4      119.07      111.81      3.72 o 
   2   1   4      302.27      282.41      9.97 o 
   3   1   4       72.93       78.65      3.81 o 
   4   1   4       31.18       26.00      3.86 o 
   5   1   4       43.61       35.19      6.48 o 
   6   1   4        8.95       12.78      3.69 o 
   7   1   4        8.17        3.52      3.02 o 
  -9   2   4        4.54        3.02      2.71 o 
  -8   2   4       24.80       24.11      4.72 o 
  -7   2   4        0.47        1.46      3.53 o 
  -6   2   4       24.15       21.80      1.95 o 
  -5   2   4      341.11      330.22      7.75 o 
  -4   2   4        9.54        9.28      1.12 o 
  -3   2   4      225.43      216.43      4.39 o 
  -2   2   4     1006.81     1100.72     20.65 o 
  -1   2   4      115.34      116.16      4.69 o 
   0   2   4      429.97      423.61      5.15 o 
   1   2   4       35.48       28.84      1.98 o 
   2   2   4     2659.34     2659.80     26.16 o 
   3   2   4        6.03        4.11      0.89 o 
   4   2   4      227.11      215.31     17.18 o 
   5   2   4        3.22        1.55      1.08 o 
   6   2   4        1.46       -0.45      1.97 o 
   7   2   4        3.25       -0.26      3.00 o 
  -9   3   4        1.35        1.40      2.24 o 
  -8   3   4        8.19        3.45      1.71 o 
  -7   3   4      497.41      528.51     20.39 o 
  -6   3   4       16.00       14.64      1.47 o 
  -5   3   4       94.25       94.05      4.13 o 
  -4   3   4       60.93       53.48      3.02 o 
  -3   3   4      528.72      564.48      8.85 o 
  -2   3   4      644.03      625.28      9.00 o 
  -1   3   4       11.49       11.22      1.76 o 
   0   3   4     1013.48      998.99     11.84 o 
   1   3   4      440.01      424.42      9.33 o 
   2   3   4     4436.96     4495.33     43.69 o 
   3   3   4       51.62       45.70      4.68 o 
   4   3   4        0.16        1.51      0.77 o 
   5   3   4        0.00        0.80      0.72 o 
   6   3   4        2.04        2.12      2.26 o 
   7   3   4        0.01        1.70      1.97 o 
  -9   4   4        3.16        4.61      2.96 o 
  -8   4   4        1.03       -1.38      2.48 o 
  -7   4   4        0.56        2.14      1.68 o 
  -6   4   4       75.42       67.93      5.13 o 
  -5   4   4        2.81        1.65      0.70 o 
  -4   4   4       43.55       48.66      3.62 o 
  -3   4   4      993.72     1021.66     15.06 o 
  -2   4   4      111.59      124.28      4.49 o 
  -1   4   4       42.08       42.49      3.98 o 
   0   4   4      161.03      151.12      6.17 o 
   1   4   4      204.02      190.94      6.47 o 
   2   4   4       31.22       45.90      4.77 o 
   3   4   4      172.35      183.01      9.53 o 
   4   4   4       26.53       21.61      4.24 o 
   5   4   4        5.44        2.34      2.70 o 
   6   4   4        5.88        3.90      2.35 o 
   7   4   4        0.01        0.92      2.68 o 
  -9   5   4        0.09        0.65      2.33 o 
  -8   5   4       33.81       34.93      5.90 o 
  -7   5   4        0.02       -1.18      1.49 o 
  -6   5   4      371.30      402.21     12.83 o 
  -5   5   4       30.98       30.48      2.45 o 
  -4   5   4        5.40        7.43      1.78 o 
  -3   5   4      271.80      292.23      8.44 o 
  -2   5   4      210.36      219.79      7.42 o 
  -1   5   4        2.07        0.57      1.22 o 
   0   5   4       40.41       41.93      6.00 o 
   1   5   4      107.53      106.78      3.38 o 
   2   5   4      538.46      531.66     15.53 o 
   3   5   4        6.82        8.33      1.98 o 
   4   5   4        4.65        2.85      1.31 o 
   5   5   4       53.00       54.37      5.79 o 
   6   5   4        4.44       -3.54      3.54 o 
   7   5   4        3.37        7.67      4.03 o 
  -9   6   4        3.37       12.09      4.54 o 
  -8   6   4        9.70        8.01      3.55 o 
  -7   6   4        4.99        3.57      1.81 o 
  -6   6   4      654.82      656.31     16.70 o 
  -5   6   4      229.59      225.98      5.74 o 
  -4   6   4      601.16      602.09     17.13 o 
  -3   6   4      208.15      225.78      7.84 o 
  -2   6   4       55.48       43.05      6.53 o 
  -1   6   4     1402.38     1459.23     37.11 o 
   0   6   4       77.54       82.18      8.71 o 
   1   6   4      735.12      764.68     33.21 o 
   2   6   4      260.92      249.81      9.25 o 
   3   6   4       39.35       26.61      6.63 o 
   4   6   4        3.48        3.52      1.58 o 
   5   6   4       17.23       16.35      5.08 o 
   6   6   4        2.65        3.98      3.70 o 
   7   6   4       23.34       25.80      7.62 o 
  -9   7   4       21.85       30.68      6.02 o 
  -8   7   4       10.12        7.53      2.62 o 
  -7   7   4       14.27       13.72      2.73 o 
  -6   7   4       97.53       91.80      6.42 o 
  -5   7   4      447.05      438.44     13.22 o 
  -4   7   4       94.37      106.93      4.97 o 
  -3   7   4       15.69       16.96      2.68 o 
  -2   7   4      246.90      251.72     16.15 o 
  -1   7   4      132.37      153.88     12.70 o 
   0   7   4       30.96       35.19      5.92 o 
   1   7   4      101.58      110.70     10.46 o 
   2   7   4       24.64       25.66      2.31 o 
   3   7   4        2.17        5.12      2.87 o 
   4   7   4        0.18       -0.73      0.97 o 
   5   7   4        4.82        3.77      2.11 o 
   6   7   4        0.20        0.15      2.75 o 
   7   7   4        0.08       -3.29      4.14 o 
  -8   8   4        0.62        4.87      3.16 o 
  -7   8   4        0.00        0.37      1.76 o 
  -6   8   4      152.72      161.29      8.84 o 
  -5   8   4        0.02       -0.32      1.27 o 
  -4   8   4       40.75       38.22      4.44 o 
  -3   8   4       29.60       31.20      3.78 o 
  -2   8   4       35.47       38.64      6.66 o 
  -1   8   4      494.05      494.91     23.09 o 
   0   8   4        9.83       16.29      4.11 o 
   1   8   4       11.42       12.71      4.14 o 
   2   8   4       14.05       13.16      1.92 o 
   3   8   4       64.99       50.57     14.03 o 
   4   8   4        5.66        2.76      2.37 o 
   5   8   4       11.09       21.86      6.49 o 
   6   8   4       34.35       35.88      8.92 o 
   7   8   4        0.72        6.00      4.00 o 
  -8   9   4        0.00        0.36      3.33 o 
  -7   9   4       29.62       33.50      4.51 o 
  -6   9   4       59.59       62.46      5.62 o 
  -5   9   4       10.40       13.30      2.95 o 
  -4   9   4       39.87       39.41      4.80 o 
  -3   9   4       66.94       58.27      5.44 o 
  -2   9   4      104.88      113.86     11.60 o 
  -1   9   4      459.40      472.71     23.49 o 
   0   9   4      210.57      225.31     16.06 o 
   1   9   4        8.33       10.36      3.41 o 
   2   9   4        0.11       -0.81      1.11 o 
   3   9   4        3.68        0.89      1.32 o 
   4   9   4       66.08       70.29      6.80 o 
   5   9   4       48.69       58.41     10.85 o 
   6   9   4        2.20        2.29      3.91 o 
  -8  10   4        8.40        8.96     15.49 o 
  -7  10   4        4.30        3.99      2.08 o 
  -6  10   4       64.86       60.00      6.67 o 
  -5  10   4       72.96       79.10      7.29 o 
  -4  10   4      374.13      362.50     14.91 o 
  -3  10   4        1.67        1.88      1.66 o 
  -2  10   4       99.27       91.55     10.95 o 
  -1  10   4      162.17      170.16     14.82 o 
   0  10   4      133.88      150.64     13.73 o 
   1  10   4        5.92        5.79      2.74 o 
   2  10   4      113.18      111.37      6.18 o 
   3  10   4       70.32       64.02     14.32 o 
   4  10   4      105.58      122.68      9.26 o 
   5  10   4      103.26      121.05     15.54 o 
   6  10   4        0.31       -2.18      3.77 o 
  -8  11   4        2.84        2.71      3.41 o 
  -7  11   4        0.44        1.30      1.60 o 
  -6  11   4        4.26        3.92      2.08 o 
  -5  11   4      176.26      151.97     13.50 o 
  -4  11   4      396.15      419.44     16.61 o 
  -3  11   4      173.95      171.58     15.93 o 
  -2  11   4      146.49      141.53     14.19 o 
  -1  11   4        2.12        7.88      3.42 o 
   0  11   4        4.64        0.48      1.72 o 
   1  11   4        0.73        2.48      2.47 o 
   2  11   4       27.32       30.36      4.66 o 
   3  11   4      106.14      108.81      8.81 o 
   4  11   4       41.56       40.82      5.50 o 
   5  11   4        8.95       20.35      6.98 o 
   6  11   4        0.78        4.56      3.72 o 
  -8  12   4       13.74       19.20      6.62 o 
  -7  12   4        8.79       13.04      3.70 o 
  -6  12   4       17.94       23.10      4.52 o 
  -5  12   4      349.43      310.48     15.61 o 
  -4  12   4      284.81      295.02     14.45 o 
  -3  12   4       90.59       83.24     11.69 o 
  -2  12   4        2.30        1.00      2.09 o 
  -1  12   4        0.22        2.00      2.90 o 
   0  12   4        2.49       -0.22      2.38 o 
   1  12   4       28.60       28.05      6.23 o 
   2  12   4        0.02        1.39      2.89 o 
   3  12   4      130.03      141.90     10.35 o 
   4  12   4       19.04       27.43      4.65 o 
   5  12   4        1.59       -1.04      3.01 o 
   6  12   4        0.05        5.42      4.40 o 
  -7  13   4        7.32        5.42      2.98 o 
  -6  13   4        2.91        1.97      2.07 o 
  -5  13   4      142.24      154.97     11.37 o 
  -4  13   4       33.78       28.62      4.88 o 
  -3  13   4        0.38       -2.52      3.23 o 
  -2  13   4      232.81      229.21     19.31 o 
  -1  13   4      155.24      172.05     16.26 o 
   0  13   4       82.64       82.07     11.20 o 
   1  13   4       56.10       54.63      9.19 o 
   2  13   4       70.59       69.39     10.18 o 
   3  13   4       35.10       38.09      5.61 o 
   4  13   4       38.89       29.42      4.92 o 
   5  13   4        5.87        6.09      4.54 o 
  -7  14   4        4.46        6.71      2.92 o 
  -6  14   4        1.96        3.73      1.89 o 
  -5  14   4       27.87       25.39      4.63 o 
  -4  14   4        0.44       -2.53      2.53 o 
  -3  14   4        1.13        2.53      2.78 o 
  -2  14   4        9.29        6.50      3.56 o 
  -1  14   4      373.28      382.43     25.44 o 
   0  14   4      130.97      143.35     15.31 o 
   1  14   4       10.75        9.10      3.95 o 
   2  14   4       26.49       24.69      6.25 o 
   3  14   4       12.52       12.71      4.04 o 
   4  14   4        0.09       -1.83      2.16 o 
   5  14   4        2.28        1.22      2.38 o 
  -6  15   4        0.77       -0.26      2.28 o 
  -5  15   4        4.80        3.54      5.54 o 
  -4  15   4        0.25       -2.08      2.13 o 
  -3  15   4       13.07       17.58      6.21 o 
  -2  15   4        2.10       -3.46      3.46 o 
  -1  15   4        1.30        6.20      3.91 o 
   0  15   4       30.39       25.00      6.89 o 
   1  15   4       11.16       12.39      4.63 o 
   2  15   4        1.72        2.33      2.17 o 
   3  15   4       18.86       23.86      4.77 o 
   4  15   4       16.63       10.66      5.17 o 
   5  15   4        0.66        2.53      4.20 o 
  -6  16   4        7.30        6.81      2.84 o 
  -5  16   4        1.10        0.10      2.31 o 
  -4  16   4       34.88       35.75      5.99 o 
  -3  16   4       24.63       27.42      7.30 o 
  -2  16   4        0.31       -0.24      4.00 o 
  -1  16   4       19.84       18.38      6.65 o 
   0  16   4        7.12        4.86      2.94 o 
   1  16   4        1.52        6.64      4.60 o 
   2  16   4        0.63       -2.58      2.58 o 
   3  16   4        0.40        1.90      4.81 o 
   4  16   4        7.83        4.31      3.81 o 
  -5  17   4        0.01        2.44      2.97 o 
  -4  17   4        0.23        3.99      2.58 o 
  -3  17   4       28.02       41.98      9.20 o 
  -2  17   4        4.30        3.73      4.03 o 
  -1  17   4       28.15       31.54      8.24 o 
   0  17   4        0.45        0.52      2.73 o 
   1  17   4        0.73       -0.81      2.65 o 
   2  17   4        7.67        4.28      3.63 o 
   3  17   4        0.23        4.28      2.60 o 
   4  17   4        5.36       14.82      6.36 o 
  -5  18   4        1.29       -1.08      2.46 o 
  -4  18   4        0.32       -1.39      1.51 o 
  -3  18   4        6.29        3.96      3.01 o 
  -2  18   4        3.55        3.48      3.19 o 
  -1  18   4       15.38       11.27      4.48 o 
   0  18   4       24.57       20.54      7.47 o 
   1  18   4       32.44       31.68      7.93 o 
   2  18   4        0.91        1.81      1.76 o 
   3  18   4        0.29       -2.29      2.29 o 
  -4  19   4        1.71        2.34      2.02 o 
  -3  19   4        8.83       20.98      7.51 o 
  -2  19   4       13.64       12.02      6.06 o 
  -1  19   4        0.80        5.99      4.35 o 
   0  19   4        6.60        3.50      3.80 o 
   1  19   4       17.31       12.85      4.79 o 
   2  19   4        1.72        5.93      4.10 o 
  -3  20   4       11.04        9.77      5.28 o 
  -2  20   4        3.58        2.78      3.25 o 
  -1  20   4        0.00        1.57      4.16 o 
   0  20   4        0.01       -2.04      2.85 o 
   1  20   4       46.05       59.31     11.95 o 
  -1  21   4        5.26        9.03      4.27 o 
  -9   1   5        2.32        7.17      3.57 o 
  -8   1   5       17.07       19.25      4.17 o 
  -7   1   5        0.18       -0.29      1.64 o 
  -6   1   5        0.13       -0.89      1.13 o 
  -5   1   5       11.15       11.56      1.92 o 
  -4   1   5        4.63        4.36      0.76 o 
  -3   1   5        3.47        6.29      0.84 o 
  -2   1   5       40.01       42.88      3.21 o 
  -1   1   5      266.69      246.14      5.12 o 
   0   1   5        6.47        7.58      0.88 o 
   1   1   5       37.50       42.88      2.18 o 
   2   1   5      304.27      340.72     11.55 o 
   3   1   5       13.71        9.07      1.34 o 
   4   1   5       51.49       59.33      6.25 o 
   5   1   5       14.23       19.65      3.32 o 
   6   1   5       16.97       16.11      3.91 o 
   7   1   5        2.55        2.07      3.19 o 
  -9   2   5       24.30       36.45      6.53 o 
  -8   2   5        2.47        0.58      2.15 o 
  -7   2   5      151.00      153.98     16.96 o 
  -6   2   5      495.02      508.78     12.95 o 
  -5   2   5        9.84       12.48      1.89 o 
  -4   2   5        5.83        6.23      1.22 o 
  -3   2   5      128.59      141.23      4.01 o 
  -2   2   5     1420.20     1495.02     32.79 o 
  -1   2   5        1.76        0.80      0.57 o 
   0   2   5      237.31      236.04      4.16 o 
   1   2   5       75.01       80.08      3.42 o 
   2   2   5       61.56       62.10      4.29 o 
   3   2   5        0.01       -0.77      0.94 o 
   4   2   5       17.60       11.59      2.24 o 
   5   2   5        5.78        3.90      1.51 o 
   6   2   5       30.20       34.51      8.23 o 
   7   2   5        0.24        1.74      2.73 o 
  -9   3   5        0.99       -4.02      4.02 o 
  -8   3   5        0.11        0.02      1.68 o 
  -7   3   5        1.89        4.17      1.97 o 
  -6   3   5      533.42      534.51     10.98 o 
  -5   3   5      286.90      277.61      8.68 o 
  -4   3   5        5.48        3.74      0.90 o 
  -3   3   5      472.88      481.04      9.48 o 
  -2   3   5       19.85       30.19      5.41 o 
  -1   3   5       13.75       13.55      2.38 o 
   0   3   5      113.19      120.02      3.06 o 
   1   3   5       21.41       24.00      2.41 o 
   2   3   5      214.77      225.15     10.46 o 
   3   3   5        2.04        0.66      1.12 o 
   4   3   5        7.50        4.10      1.18 o 
   5   3   5        2.53        3.67      1.61 o 
   6   3   5        1.45        3.65      3.26 o 
   7   3   5        0.58        6.36      4.08 o 
  -9   4   5        3.20        1.71      3.62 o 
  -8   4   5       11.77       12.91      3.39 o 
  -7   4   5       47.38       50.15      4.70 o 
  -6   4   5      245.29      238.35      7.28 o 
  -5   4   5      151.04      138.64      5.62 o 
  -4   4   5      114.61      113.58      5.66 o 
  -3   4   5      510.55      534.71     10.41 o 
  -2   4   5        3.52        5.36      0.85 o 
  -1   4   5        1.63        0.84      0.39 o 
   0   4   5       31.06       27.36      3.42 o 
   1   4   5       12.00       15.20      2.01 o 
   2   4   5        1.74       -1.10      1.10 o 
   3   4   5       31.97       27.18      4.08 o 
   4   4   5       13.18       13.24      4.99 o 
   5   4   5       23.74       24.86      4.76 o 
   6   4   5        0.51       -2.37      3.64 o 
   7   4   5        0.03        2.29      3.35 o 
  -9   5   5       53.13       72.11      9.11 o 
  -8   5   5        0.07        0.20      1.69 o 
  -7   5   5      113.89      104.91      7.09 o 
  -6   5   5        1.86        0.43      0.97 o 
  -5   5   5      203.46      195.93      6.79 o 
  -4   5   5        1.29        3.71      1.22 o 
  -3   5   5       12.07       14.05      2.08 o 
  -2   5   5        5.51        5.35      1.03 o 
  -1   5   5      100.27      117.37     11.08 o 
   0   5   5        6.88        8.60      1.69 o 
   1   5   5      166.16      182.41      6.89 o 
   2   5   5      106.42      117.60      7.99 o 
   3   5   5      457.37      399.17     72.91 o 
   4   5   5        4.42        5.32      2.22 o 
   5   5   5        0.01        0.99      1.08 o 
   6   5   5        1.96        1.41      2.88 o 
   7   5   5        1.29       -2.52      4.32 o 
  -9   6   5        6.24        9.89      3.87 o 
  -8   6   5        0.04       -0.08      2.18 o 
  -7   6   5       22.99       25.88      3.49 o 
  -6   6   5        1.72        2.60      1.27 o 
  -5   6   5      181.12      179.22      8.17 o 
  -4   6   5       19.45       22.85      2.81 o 
  -3   6   5       10.08       10.21      2.24 o 
  -2   6   5       39.65       33.27      3.05 o 
  -1   6   5       44.08       46.50      7.14 o 
   0   6   5      225.48      224.60      9.87 o 
   1   6   5      383.04      368.23     17.80 o 
   2   6   5      236.81      234.39     11.87 o 
   3   6   5      424.74      364.12     67.87 o 
   4   6   5      132.53      149.14      9.98 o 
   5   6   5       18.04       13.81      3.22 o 
   6   6   5       16.73       25.29      7.25 o 
  -8   7   5        5.26        8.56      2.99 o 
  -7   7   5        0.63        1.77      1.08 o 
  -6   7   5       61.56       61.19      5.37 o 
  -5   7   5      200.65      193.56      8.88 o 
  -4   7   5      161.40      156.99      7.37 o 
  -3   7   5      143.36      155.03      7.71 o 
  -2   7   5      428.38      401.80     21.87 o 
  -1   7   5      204.40      234.64     16.36 o 
   0   7   5       69.91       57.83      8.17 o 
   1   7   5       40.51       41.47      4.80 o 
   2   7   5       27.37       28.46      4.19 o 
   3   7   5      190.19      161.94     36.86 o 
   4   7   5        2.98        2.26      1.55 o 
   5   7   5       23.38       21.07      6.59 o 
   6   7   5       12.12        9.75      4.52 o 
  -8   8   5       22.66       27.44      5.13 o 
  -7   8   5        6.04        6.37      2.37 o 
  -6   8   5        4.77        4.46      2.00 o 
  -5   8   5        6.70        3.80      3.58 o 
  -4   8   5       14.65       15.56      2.80 o 
  -3   8   5       20.85       23.07      3.11 o 
  -2   8   5        3.09        7.53      3.58 o 
  -1   8   5      106.67      125.76     12.53 o 
   0   8   5        0.37       -0.20      1.19 o 
   1   8   5       29.38       33.33      6.50 o 
   2   8   5      137.04      144.72      9.48 o 
   3   8   5       97.45       95.95      8.07 o 
   4   8   5        0.73        0.95      2.11 o 
   5   8   5        4.22        4.63      3.71 o 
   6   8   5        0.71        3.27      2.18 o 
  -8   9   5        7.06        8.86      7.08 o 
  -7   9   5       41.49       42.44      4.93 o 
  -6   9   5        0.22        0.32      1.06 o 
  -5   9   5     1239.39     1227.34     27.49 o 
  -4   9   5      733.06      735.89     22.13 o 
  -3   9   5      309.70      285.42     11.70 o 
  -2   9   5       32.49       31.18      6.49 o 
  -1   9   5       72.95       66.59      9.55 o 
   0   9   5       27.19       28.77      6.27 o 
   1   9   5        0.16       -0.89      1.59 o 
   2   9   5      173.41      158.89     10.36 o 
   3   9   5      345.61      365.03     15.93 o 
   4   9   5       10.08       11.84      3.09 o 
   5   9   5        0.47        7.13      5.04 o 
   6   9   5        0.30        1.31      2.10 o 
  -8  10   5        4.20        8.06      3.22 o 
  -7  10   5        1.97        0.37      1.80 o 
  -6  10   5        0.37        1.04      1.10 o 
  -5  10   5       13.44       16.02      3.71 o 
  -4  10   5       80.25       73.72      6.63 o 
  -3  10   5       86.37       91.49      6.98 o 
  -2  10   5      105.43       98.50     11.92 o 
  -1  10   5        0.04        0.17      1.49 o 
   0  10   5      111.31      110.29     12.42 o 
   1  10   5        0.11        5.02      3.65 o 
   2  10   5       45.55       49.04      6.29 o 
   3  10   5        2.56        5.35      2.80 o 
   4  10   5        0.01        0.28      1.64 o 
   5  10   5        9.56       12.26      5.95 o 
   6  10   5        1.01       -2.36      3.18 o 
  -8  11   5        0.91       -2.79      3.10 o 
  -7  11   5       23.75       23.84      4.66 o 
  -6  11   5        5.68        3.59      1.27 o 
  -5  11   5       67.11       67.85      6.99 o 
  -4  11   5        1.46        0.11      1.50 o 
  -3  11   5      111.60      120.27      8.34 o 
  -2  11   5       10.47       12.05      4.58 o 
  -1  11   5       61.17       45.44      8.31 o 
   0  11   5        3.72        3.33      1.94 o 
   1  11   5        2.57        2.27      2.57 o 
   2  11   5        5.40        3.85      7.17 o 
   3  11   5        9.15       15.95      5.41 o 
   4  11   5       19.27       19.14      4.18 o 
   5  11   5       22.02       35.97      8.95 o 
  -7  12   5        6.03       10.22      5.92 o 
  -6  12   5       14.70       10.00      2.68 o 
  -5  12   5        7.07        5.15      1.78 o 
  -4  12   5       89.15       75.68      7.23 o 
  -3  12   5        0.00       -1.94      3.77 o 
  -2  12   5       36.28       33.95      7.31 o 
  -1  12   5       26.02       28.23      6.76 o 
   0  12   5      182.11      180.44     16.76 o 
   1  12   5        2.11        2.09      2.68 o 
   2  12   5        2.06        1.31      2.47 o 
   3  12   5       26.77       21.10      5.86 o 
   4  12   5       13.01        9.56      4.35 o 
   5  12   5       29.05       32.52      9.06 o 
  -7  13   5        9.03        9.08      3.15 o 
  -6  13   5        7.02        5.09      1.83 o 
  -5  13   5       23.90       23.50      4.35 o 
  -4  13   5       57.50       55.36      6.40 o 
  -3  13   5        9.66       15.35      5.91 o 
  -2  13   5        0.26        1.78      2.12 o 
  -1  13   5      112.05       91.23     12.34 o 
   0  13   5       28.52       25.25      6.60 o 
   1  13   5        9.59        9.71      4.18 o 
   2  13   5       11.04        6.93      4.89 o 
   3  13   5        1.52        1.39      1.38 o 
   4  13   5       40.78       36.76      9.27 o 
   5  13   5        6.49        4.92      3.13 o 
  -7  14   5        0.14        1.08      1.34 o 
  -6  14   5        0.00        0.08      1.16 o 
  -5  14   5       11.45        7.72      2.37 o 
  -4  14   5      159.57      176.66     11.94 o 
  -3  14   5        6.75        2.57      2.83 o 
  -2  14   5        1.52        3.43      4.21 o 
  -1  14   5       34.36       40.48      8.21 o 
   0  14   5        4.26        5.57      3.53 o 
   1  14   5       65.28       56.91     10.00 o 
   2  14   5        0.00       -1.31      1.38 o 
   3  14   5        6.88        6.15      2.77 o 
   4  14   5       17.72       15.58      6.38 o 
  -6  15   5        8.45       16.06      4.05 o 
  -5  15   5        7.66        7.61      3.45 o 
  -4  15   5        3.72        1.74      1.68 o 
  -3  15   5       12.99       11.04      4.65 o 
  -2  15   5       61.54       55.82     10.56 o 
  -1  15   5       44.60       48.37      9.60 o 
   1  15   5        1.85        3.41      2.95 o 
   2  15   5        0.00       -1.32      1.88 o 
   3  15   5        0.89       -1.29      2.53 o 
   4  15   5        4.60        6.68      4.69 o 
  -6  16   5        1.30        2.28      4.17 o 
  -5  16   5        0.10        0.53      1.37 o 
  -4  16   5        3.28        2.55      2.34 o 
  -3  16   5        2.49        7.25      4.00 o 
  -2  16   5        1.01       -1.56      2.14 o 
  -1  16   5      125.16       99.94     14.46 o 
   0  16   5      177.16      201.71     20.09 o 
   1  16   5        0.59        0.63      2.90 o 
   2  16   5        1.92       -1.56      3.05 o 
   3  16   5        0.03        1.50      1.68 o 
   4  16   5        2.27        2.05      2.96 o 
  -5  17   5        0.77        2.27      4.03 o 
  -4  17   5        3.60        4.24      2.22 o 
  -3  17   5        0.33        3.54      3.52 o 
  -2  17   5        2.45        7.36      5.14 o 
  -1  17   5        1.23        3.24      3.30 o 
   0  17   5       65.04       86.97     13.53 o 
   1  17   5       26.46       33.48      8.42 o 
   2  17   5        1.52        3.20      2.85 o 
   3  17   5        0.51        1.11      2.92 o 
  -4  18   5        7.98        9.80      3.48 o 
  -3  18   5       10.81       16.65      6.96 o 
  -2  18   5       31.40       36.24      9.39 o 
  -1  18   5        0.58        1.20      3.34 o 
   0  18   5       94.82       98.52     15.04 o 
   1  18   5       23.78       17.85      6.37 o 
   2  18   5        1.36        7.54      4.95 o 
  -4  19   5       39.19       47.66      7.66 o 
  -3  19   5        9.56       11.32      6.00 o 
  -2  19   5        1.72        1.85      2.27 o 
  -1  19   5        1.88        8.22      5.59 o 
   0  19   5        2.84        1.66      2.86 o 
   1  19   5       14.32       20.19      6.97 o 
  -2  20   5       28.98       44.21     11.27 o 
  -1  20   5        0.26       -2.84      3.56 o 
   0  20   5        3.06        3.05      4.04 o 
  -9   0   6        1.42        3.76      2.90 o 
  -8   0   6       68.86       72.01     12.41 o 
  -7   0   6       92.83       98.28     13.65 o 
  -6   0   6      224.59      219.23     11.28 o 
  -5   0   6       89.89       76.11      6.45 o 
  -4   0   6     1523.05     1457.91     19.33 o 
  -3   0   6        1.04       -0.04      0.79 o 
  -2   0   6      880.42      914.34     20.11 o 
  -1   0   6      273.65      253.11     20.22 o 
   0   0   6       24.59       24.95      2.99 o 
   1   0   6       29.95       32.81      4.48 o 
   2   0   6        2.66        3.31      1.74 o 
   3   0   6       34.46       33.99      6.17 o 
   4   0   6        6.60        4.15      2.69 o 
   5   0   6       28.04       20.61      6.57 o 
   6   0   6       12.92       18.63      6.34 o 
  -9   1   6        3.80       -0.91      2.34 o 
  -8   1   6        0.03       -2.83      2.83 o 
  -7   1   6       54.73       44.01      6.42 o 
  -6   1   6      926.78      845.51     15.70 o 
  -5   1   6      248.88      262.22      8.57 o 
  -4   1   6        2.60        2.12      0.63 o 
  -3   1   6        5.91        5.13      1.08 o 
  -2   1   6      340.70      354.99      9.84 o 
  -1   1   6        5.93        4.92      1.26 o 
   0   1   6        0.00        0.32      0.33 o 
   1   1   6      116.08      108.78      3.60 o 
   2   1   6      124.33      117.75      4.97 o 
   3   1   6       33.02       27.73      3.95 o 
   4   1   6        0.08        0.94      1.03 o 
   5   1   6       21.30       23.27      3.74 o 
   6   1   6        0.37        3.68      3.33 o 
  -9   2   6        3.06        3.00      2.02 o 
  -8   2   6       12.05       13.01      3.90 o 
  -7   2   6        5.43        1.48      2.38 o 
  -6   2   6        2.11        0.06      1.06 o 
  -5   2   6      163.26      164.97      7.71 o 
  -4   2   6        0.55        0.07      1.03 o 
  -3   2   6      257.92      265.68      6.53 o 
  -2   2   6       68.68       65.85      4.29 o 
  -1   2   6      333.71      331.25      8.62 o 
   0   2   6       43.18       41.73      5.83 o 
   1   2   6       69.05       66.80      3.24 o 
   2   2   6        8.69        7.34      1.17 o 
   3   2   6        0.05       -0.61      1.14 o 
   4   2   6        3.56        1.57      1.64 o 
   5   2   6        5.81        5.05      3.04 o 
   6   2   6        1.27       -0.24      2.14 o 
  -9   3   6        8.71        8.76      4.55 o 
  -8   3   6        6.58       -4.19      5.86 o 
  -7   3   6       15.22       10.89      4.66 o 
  -6   3   6      159.02      143.04      7.18 o 
  -5   3   6       10.53        7.97      1.92 o 
  -4   3   6       43.53       38.82      3.91 o 
  -3   3   6       87.94       95.45      7.15 o 
  -2   3   6      190.55      186.98      9.65 o 
  -1   3   6      223.83      231.96      8.84 o 
   0   3   6       27.15       26.22      1.49 o 
   1   3   6        2.60        3.85      0.88 o 
   2   3   6       89.93       87.72     12.45 o 
   3   3   6      387.36      380.55     15.51 o 
   4   3   6        0.47       -0.18      1.19 o 
   5   3   6        8.30        8.60      2.78 o 
   6   3   6        1.29        7.84      4.29 o 
  -9   4   6       13.07       12.63      4.11 o 
  -8   4   6        0.09       -0.94      2.92 o 
  -7   4   6        0.31       -0.52      1.29 o 
  -6   4   6       27.86       35.13      3.04 o 
  -5   4   6       38.91       31.84      2.80 o 
  -4   4   6       32.31       32.50      2.92 o 
  -3   4   6      143.29      146.73      9.22 o 
  -2   4   6        1.75        1.12      1.91 o 
  -1   4   6       21.15       14.22      4.02 o 
   0   4   6       86.89       97.32      3.61 o 
   1   4   6       42.43       45.95      3.25 o 
   2   4   6       28.74       25.17      4.61 o 
   3   4   6      396.75      411.05     16.35 o 
   4   4   6       17.87       21.71      4.07 o 
   5   4   6       10.58       10.44      3.16 o 
   6   4   6        4.33        1.54      3.00 o 
  -9   5   6       19.84        9.87      6.07 o 
  -8   5   6        0.80        3.03      2.34 o 
  -7   5   6       21.91       22.57      4.68 o 
  -6   5   6      145.22      130.89      6.00 o 
  -5   5   6        8.38        6.05      1.36 o 
  -4   5   6      386.01      376.93     10.29 o 
  -3   5   6      128.69      120.53      4.70 o 
  -2   5   6      311.90      332.53     19.92 o 
  -1   5   6      134.07      117.11      8.24 o 
   0   5   6      133.80      137.93      4.06 o 
   1   5   6        0.25       -0.59      0.66 o 
   2   5   6        0.72       -0.64      1.32 o 
   3   5   6       44.51       47.31      5.73 o 
   4   5   6        6.64        7.66      2.78 o 
   5   5   6        0.34       -1.19      1.50 o 
   6   5   6       10.63       17.03      5.95 o 
  -8   6   6        0.32        0.84      1.60 o 
  -7   6   6       10.66       13.28      2.62 o 
  -6   6   6       11.91       14.21      2.76 o 
  -5   6   6      733.32      730.29     16.60 o 
  -4   6   6      754.01      737.67     14.85 o 
  -3   6   6      252.56      247.98      8.15 o 
  -2   6   6       88.64       90.39      4.06 o 
  -1   6   6        0.06        0.83      0.86 o 
   0   6   6       21.23       20.48      4.17 o 
   1   6   6        1.67       -0.38      1.10 o 
   2   6   6      226.68      233.82     12.14 o 
   3   6   6      173.16      171.33     11.05 o 
   4   6   6       39.63       52.92     10.35 o 
   5   6   6        0.06        0.59      2.02 o 
   6   6   6        0.13       -2.15      3.90 o 
  -8   7   6       28.43       38.92      6.05 o 
  -7   7   6       58.73       63.54      5.89 o 
  -6   7   6       44.10       44.85      6.11 o 
  -5   7   6      238.30      238.94      9.71 o 
  -4   7   6       94.91       86.06      7.27 o 
  -3   7   6        8.11       11.32      2.03 o 
  -2   7   6        1.53        0.69      0.71 o 
  -1   7   6       54.26       53.65      8.54 o 
   0   7   6       30.27       31.20      3.44 o 
   1   7   6       21.55       20.06      3.56 o 
   2   7   6        0.24        0.61      1.07 o 
   3   7   6       31.71       36.61      5.33 o 
   4   7   6        0.15        0.15      1.82 o 
   5   7   6        0.04       -1.36      1.91 o 
   6   7   6        3.15        2.51      2.88 o 
  -8   8   6       10.47       29.41      9.03 o 
  -7   8   6       16.99       11.45      4.56 o 
  -6   8   6       38.67       37.38      4.50 o 
  -5   8   6        0.35       -0.21      1.82 o 
  -4   8   6      130.48      129.44      7.68 o 
  -3   8   6       42.76       42.80      5.66 o 
  -2   8   6       82.44       76.16     10.60 o 
  -1   8   6        6.83       10.43      4.17 o 
   0   8   6        6.78        5.20      1.67 o 
   1   8   6       47.08       52.44      5.81 o 
   2   8   6        0.21        3.45      1.91 o 
   3   8   6        4.20        5.84      2.58 o 
   4   8   6       42.19       47.09      6.49 o 
   5   8   6       14.66       14.24      5.60 o 
  -8   9   6       19.31       23.98      8.34 o 
  -7   9   6        0.13        1.31      2.80 o 
  -6   9   6       22.36       25.19      3.57 o 
  -5   9   6      173.18      184.44     19.71 o 
  -4   9   6        0.00        0.95      0.79 o 
  -3   9   6      202.06      183.62     10.08 o 
  -2   9   6       12.28        4.07      2.49 o 
  -1   9   6      100.64       95.14     12.17 o 
   0   9   6      130.20      148.78     14.74 o 
   1   9   6       11.52        9.88      2.74 o 
   2   9   6        1.05        0.23      2.43 o 
   3   9   6        0.30        1.98      4.14 o 
   4   9   6        0.48        4.37      2.46 o 
   5   9   6       38.15       42.74      9.59 o 
  -8  10   6       19.86       23.82      8.08 o 
  -7  10   6        1.42        1.60      1.54 o 
  -6  10   6        4.29        3.15      1.55 o 
  -5  10   6      221.34      218.02     11.77 o 
  -4  10   6       77.93       74.55      6.48 o 
  -3  10   6      684.90      677.13     18.48 o 
  -2  10   6      146.21      143.86     15.17 o 
  -1  10   6       54.78       61.20      9.97 o 
   0  10   6      265.61      257.96     20.08 o 
   1  10   6       16.32       16.94      3.73 o 
   2  10   6        9.12        6.59      3.17 o 
   3  10   6       62.56       56.23      7.22 o 
   4  10   6       26.06       20.88      4.39 o 
   5  10   6       17.64       25.25      7.51 o 
  -7  11   6        1.45       -0.45      1.56 o 
  -6  11   6       11.48       13.56      5.28 o 
  -5  11   6        0.02       -0.41      1.05 o 
  -4  11   6       93.84       88.27      7.50 o 
  -3  11   6      237.92      234.92     11.47 o 
  -2  11   6       10.79        9.83      3.89 o 
  -1  11   6       23.47       22.57      6.61 o 
   0  11   6        9.26        9.90      4.53 o 
   1  11   6        8.54       11.76      4.83 o 
   2  11   6        0.14        4.47      2.09 o 
   3  11   6        1.45        1.06      1.87 o 
   4  11   6       10.16       15.73      3.87 o 
   5  11   6        2.35        4.45      3.19 o 
  -7  12   6        0.24        0.72      2.72 o 
  -6  12   6        0.37       -1.13      2.46 o 
  -5  12   6       13.16       13.37      3.54 o 
  -4  12   6      390.67      355.10     15.43 o 
  -3  12   6       48.35       56.23      6.38 o 
  -2  12   6       12.81       21.65      6.82 o 
  -1  12   6      113.29      110.94     13.89 o 
   0  12   6        0.00       -2.23      3.33 o 
   1  12   6       56.26       56.75      9.97 o 
   2  12   6       14.03       14.35      3.48 o 
   3  12   6       30.78       23.74      4.64 o 
   4  12   6       39.28       38.51      6.16 o 
  -7  13   6       49.93       68.31     12.33 o 
  -6  13   6        0.03       -0.97      2.81 o 
  -5  13   6        2.44        2.76      2.56 o 
  -4  13   6       62.58       61.71      6.68 o 
  -3  13   6        0.94        0.91      2.38 o 
  -2  13   6        5.55        6.12      3.87 o 
  -1  13   6       18.66       11.89      4.92 o 
   0  13   6       13.31        9.76      4.59 o 
   1  13   6       45.43       48.81      9.42 o 
   2  13   6        5.54        9.03      3.67 o 
   3  13   6        0.55       -1.03      1.37 o 
   4  13   6       15.10       10.74      4.98 o 
  -6  14   6        0.02       -1.48      4.08 o 
  -5  14   6        4.30        2.98      2.47 o 
  -4  14   6        6.08        2.13      2.75 o 
  -3  14   6       11.90       10.92      5.18 o 
  -2  14   6       25.83       23.86      6.94 o 
  -1  14   6        3.49        2.46      2.70 o 
   0  14   6      143.57      139.51     16.59 o 
   1  14   6        0.25        2.64      3.22 o 
   2  14   6        5.44        8.35      3.15 o 
   3  14   6        2.42        3.57      2.71 o 
   4  14   6        0.76        7.85      4.58 o 
  -6  15   6        3.57        2.65      1.99 o 
  -5  15   6        2.78       12.81      5.49 o 
  -4  15   6        7.92        5.87      4.29 o 
  -3  15   6       12.13       10.69      5.16 o 
  -2  15   6        4.47        4.27      3.13 o 
  -1  15   6        4.33       -2.90      3.08 o 
   0  15   6       57.69       68.41     12.11 o 
   1  15   6        5.20        2.70      1.79 o 
   2  15   6        0.21        0.92      1.95 o 
   3  15   6        0.00        0.43      1.47 o 
  -5  16   6        0.75        2.73      2.07 o 
  -4  16   6        0.28        2.56      3.33 o 
  -3  16   6       15.27       23.75      7.05 o 
  -2  16   6        7.20       10.28      5.09 o 
  -1  16   6        1.82       -3.38      3.69 o 
   0  16   6        0.12        4.77      3.95 o 
   1  16   6       14.79       20.03      6.53 o 
   2  16   6        1.51        5.66      2.79 o 
   3  16   6        0.02       -2.23      2.23 o 
  -5  17   6        9.40        7.05      4.61 o 
  -4  17   6        0.92        2.45      3.12 o 
  -3  17   6        0.00        5.35      5.12 o 
  -2  17   6       12.98       15.18      6.14 o 
  -1  17   6        0.72        0.31      2.59 o 
   0  17   6        6.35        6.32      4.07 o 
   1  17   6       22.31       15.13      5.76 o 
   2  17   6       15.70       22.93      5.30 o 
  -4  18   6        0.73       -5.40      5.40 o 
  -3  18   6        7.46        6.36      4.67 o 
  -2  18   6        7.61       13.45      6.44 o 
  -1  18   6        0.23       -0.22      2.16 o 
   0  18   6        0.06       -2.51      3.61 o 
   1  18   6        1.90       -0.19      2.32 o 
  -2  19   6        1.68       -0.94      4.63 o 
  -1  19   6        0.48        0.71      2.94 o 
   0  19   6        4.29       14.70      6.62 o 
  -9   1   7       46.81       56.55      8.53 o 
  -8   1   7       10.97        6.19      4.89 o 
  -7   1   7       13.63       15.08      5.20 o 
  -6   1   7       21.60       17.39      2.42 o 
  -5   1   7       43.74       45.22      3.99 o 
  -4   1   7        9.72        6.63      1.28 o 
  -3   1   7        1.64        2.18      0.59 o 
  -2   1   7        6.43        6.27      0.70 o 
  -1   1   7       23.16       26.94      2.11 o 
   0   1   7       19.44       12.86      4.06 o 
   1   1   7       15.28       15.21      2.13 o 
   2   1   7       16.86        9.54      2.19 o 
   3   1   7       21.71       25.79      3.48 o 
   4   1   7        2.18        0.92      0.95 o 
   5   1   7        0.89        1.51      4.48 o 
  -9   2   7       25.11       19.54      5.89 o 
  -8   2   7        6.64       10.83      3.04 o 
  -7   2   7        0.37       -0.90      1.68 o 
  -6   2   7       35.64       25.99      3.06 o 
  -5   2   7        6.37        5.49      1.59 o 
  -4   2   7        5.87        4.13      0.94 o 
  -3   2   7       47.05       44.11      2.89 o 
  -2   2   7      126.68      135.77      6.58 o 
  -1   2   7      317.21      315.57     10.88 o 
   0   2   7       13.28       12.20      1.72 o 
   1   2   7      108.95      104.05     17.20 o 
   2   2   7       11.51        8.79      2.36 o 
   3   2   7       83.94       85.38     12.23 o 
   4   2   7        0.11        0.79      3.38 o 
   5   2   7        0.02       -1.03      1.64 o 
  -8   3   7        1.00       -3.35      3.35 o 
  -7   3   7       14.82       14.78      3.18 o 
  -6   3   7      231.45      241.65     10.24 o 
  -5   3   7      153.95      154.42      8.22 o 
  -4   3   7        2.92        3.85      1.33 o 
  -3   3   7        2.96        2.00      1.42 o 
  -2   3   7      353.67      361.70     13.15 o 
  -1   3   7       99.37      100.85      6.04 o 
   0   3   7       10.84       12.56      3.48 o 
   1   3   7        0.04        0.74      0.99 o 
   2   3   7       11.62        9.57      2.40 o 
   3   3   7        6.69        6.62      4.44 o 
   4   3   7        1.05       -1.58      1.58 o 
   5   3   7       14.00       11.02      3.06 o 
  -8   4   7       20.60       26.18      8.33 o 
  -7   4   7        0.79       -2.50      2.50 o 
  -6   4   7       18.07       11.31      2.32 o 
  -5   4   7      461.42      463.49     14.28 o 
  -4   4   7      166.11      179.11      8.81 o 
  -3   4   7        0.76        3.72      5.47 o 
  -2   4   7        5.30        2.69      1.54 o 
  -1   4   7        5.86        5.70      1.30 o 
   0   4   7        3.75        3.26      0.82 o 
   1   4   7       16.32       16.46      3.08 o 
   2   4   7       49.54       41.23      5.24 o 
   3   4   7       10.95       11.24      2.91 o 
   4   4   7        0.21       -0.05      1.43 o 
   5   4   7        4.31        0.72      2.55 o 
  -8   5   7       19.58       15.38      6.00 o 
  -7   5   7        6.08        6.89      3.67 o 
  -6   5   7        4.69        3.62      1.54 o 
  -5   5   7      446.48      442.35     14.14 o 
  -4   5   7      479.80      478.81     35.03 o 
  -3   5   7       70.15       64.77      9.59 o 
  -2   5   7       83.60       94.87     11.63 o 
  -1   5   7        5.82        4.33      1.34 o 
   0   5   7        5.48        5.19      1.42 o 
   1   5   7        2.36       -0.86      1.47 o 
   2   5   7       18.93       21.01      3.93 o 
   3   5   7       50.23       61.52      6.81 o 
   4   5   7       37.48       52.21      6.63 o 
   5   5   7       22.60       22.76      7.24 o 
  -8   6   7       10.38       18.89      7.25 o 
  -7   6   7        2.57        1.19      2.90 o 
  -6   6   7       14.32       13.19      3.55 o 
  -5   6   7        0.56       -1.03      1.95 o 
  -4   6   7       16.61       24.45      9.19 o 
  -3   6   7      133.68      125.41     13.76 o 
  -2   6   7        4.31        1.01      1.81 o 
  -1   6   7       88.24       71.48     10.28 o 
   0   6   7        7.17        5.97      0.99 o 
   1   6   7        2.03        0.49      0.94 o 
   2   6   7        8.87       11.01      2.88 o 
   3   6   7       21.60       31.74      4.97 o 
   4   6   7       15.71       15.39      3.86 o 
   5   6   7        3.28        5.59      3.21 o 
  -8   7   7       71.03       84.00     14.60 o 
  -7   7   7        9.86       10.16      3.49 o 
  -6   7   7       32.09       29.84      6.36 o 
  -5   7   7        1.67        4.25     10.02 o 
  -4   7   7        1.21        2.43      2.75 o 
  -3   7   7       23.14       21.31      5.62 o 
  -2   7   7      158.15      170.59     16.21 o 
  -1   7   7       28.62       29.98      7.00 o 
   0   7   7       81.14       79.75     15.20 o 
   1   7   7       26.20       26.47      4.25 o 
   2   7   7        2.45        2.23      1.66 o 
   3   7   7       16.51       13.66      3.18 o 
   4   7   7       88.60       67.22      7.88 o 
   5   7   7        6.68        2.53      2.18 o 
  -8   8   7        3.44       16.08      7.14 o 
  -7   8   7       19.77       33.27      9.57 o 
  -6   8   7        7.49       10.63      6.14 o 
  -5   8   7       30.62       27.97      6.84 o 
  -4   8   7      412.35      377.47     24.76 o 
  -3   8   7      396.80      388.24     25.12 o 
  -2   8   7      218.56      227.21     19.02 o 
  -1   8   7        0.01       -0.62      2.63 o 
   0   8   7       23.03       22.68      5.32 o 
   1   8   7       39.06       35.15      4.89 o 
   2   8   7       11.97        7.39      2.84 o 
   3   8   7       24.96       22.50      5.58 o 
   4   8   7       72.82       76.23      8.35 o 
   5   8   7        0.43        1.61      3.09 o 
  -8   9   7       34.04       42.78     10.71 o 
  -7   9   7        0.27        2.92      2.27 o 
  -6   9   7        0.60        2.65      2.48 o 
  -5   9   7       12.76       17.02      5.09 o 
  -4   9   7      120.72      130.57     15.08 o 
  -3   9   7      213.62      200.97     18.36 o 
  -2   9   7      114.41      110.12     13.67 o 
  -1   9   7      127.40      123.16     14.49 o 
   0   9   7        0.32        2.60      2.64 o 
   1   9   7        2.32       -0.93      1.70 o 
   2   9   7        4.70        0.29      1.85 o 
   3   9   7       67.93       70.37      7.73 o 
   4   9   7       37.47       42.67      6.45 o 
  -7  10   7       18.09       20.61      6.44 o 
  -6  10   7       14.44       11.78      5.15 o 
  -5  10   7        5.37        2.04      3.11 o 
  -4  10   7      353.53      361.74     25.64 o 
  -3  10   7       38.26       31.67      7.32 o 
  -2  10   7        0.18        2.13      2.79 o 
  -1  10   7        0.07        0.39      1.76 o 
   0  10   7       68.88       55.93      9.99 o 
   1  10   7        0.91       -0.50      2.12 o 
   2  10   7        8.49        6.44      2.68 o 
   3  10   7       27.24       20.94      4.45 o 
   4  10   7       34.64       39.79     12.41 o 
  -7  11   7        1.08        1.11      3.24 o 
  -6  11   7       29.34       24.69      7.30 o 
  -5  11   7        0.53        1.32      1.67 o 
  -4  11   7       44.19       31.67      8.12 o 
  -3  11   7        2.50        3.70      3.37 o 
  -2  11   7        0.03       -1.74      2.99 o 
  -1  11   7        8.30        6.60      3.96 o 
   0  11   7        0.07        1.68      3.02 o 
   1  11   7       35.98       37.18      5.78 o 
   2  11   7        3.20        3.17      2.08 o 
   3  11   7        3.56        4.41      1.87 o 
   4  11   7        4.71        4.73      1.97 o 
  -7  12   7        3.55       -0.61      1.78 o 
  -6  12   7        7.85       15.06      5.47 o 
  -5  12   7        1.08       -1.33      3.22 o 
  -4  12   7       56.15       74.84     12.47 o 
  -3  12   7       44.29       41.66      9.21 o 
  -2  12   7        2.38        2.32      2.92 o 
  -1  12   7        0.08        2.23      2.86 o 
   0  12   7       63.31       65.54     11.29 o 
   1  12   7        0.50        2.84      1.76 o 
   2  12   7        9.75       10.32      3.12 o 
   3  12   7        2.91        3.52      2.00 o 
   4  12   7        0.01        4.08      3.06 o 
  -6  13   7        9.81       10.24      5.11 o 
  -5  13   7        6.48        4.08      2.88 o 
  -4  13   7       94.41      109.80     15.38 o 
  -3  13   7       39.29       40.76      9.51 o 
  -2  13   7        8.47        7.51      4.11 o 
  -1  13   7       13.42       20.58      6.40 o 
   0  13   7        5.83        3.00      2.37 o 
   1  13   7       72.02       69.14      8.21 o 
   2  13   7        6.06        4.82      3.31 o 
   3  13   7        1.81        1.62      1.41 o 
  -6  14   7        0.35       -1.57      2.43 o 
  -5  14   7        7.97        2.87      2.71 o 
  -4  14   7       17.94        7.78      4.30 o 
  -3  14   7        4.85        5.84      3.31 o 
  -2  14   7        3.69        1.63      2.96 o 
  -1  14   7        0.04       -2.78      4.08 o 
   0  14   7       49.01       50.60     10.22 o 
   1  14   7        0.39        1.20      1.94 o 
   2  14   7        6.89        5.26      2.81 o 
   3  14   7        3.35        5.08      2.52 o 
  -5  15   7        0.25       -1.73      2.59 o 
  -4  15   7        4.79        5.75      4.18 o 
  -3  15   7       16.20       15.77      6.78 o 
  -2  15   7        0.74       -3.79      4.40 o 
  -1  15   7        3.35        1.61      1.90 o 
   0  15   7       23.40       23.57      7.80 o 
   1  15   7       11.42       12.13      3.52 o 
   2  15   7        4.44        7.58      3.21 o 
  -5  16   7        0.10        5.16      3.71 o 
  -4  16   7        0.54        1.49      2.04 o 
  -3  16   7        2.17       -0.66      2.33 o 
  -2  16   7        1.84       -0.88      2.70 o 
  -1  16   7        0.60        5.93      4.92 o 
   0  16   7        0.08        3.08      2.51 o 
   1  16   7       17.57       28.98      8.14 o 
   2  16   7        0.04       -1.12      1.49 o 
  -4  17   7       12.28       10.91      6.14 o 
  -3  17   7       20.39       13.02      5.89 o 
  -2  17   7        6.60        9.92      5.39 o 
  -1  17   7        2.92        2.09      2.87 o 
   0  17   7        0.03        0.54      4.31 o 
   1  17   7        5.90       12.48      5.31 o 
  -2  18   7        0.31       -1.82      2.91 o 
  -1  18   7        0.01        1.70      2.52 o 
  -8   0   8        2.83        2.42      3.87 o 
  -7   0   8        0.25        2.90      3.97 o 
  -6   0   8       48.59       46.12      5.98 o 
  -5   0   8      457.47      453.12     18.27 o 
  -4   0   8        3.15       -0.60      1.68 o 
  -3   0   8       35.39       28.78      4.48 o 
  -2   0   8      139.13      175.95      9.90 o 
  -1   0   8      410.94      433.07     26.09 o 
   0   0   8       59.50       56.30      5.46 o 
   1   0   8       17.65       16.19      5.01 o 
   2   0   8       48.40       43.79      6.71 o 
   3   0   8       21.88       29.59      4.77 o 
   4   0   8       16.08       25.41      4.74 o 
   5   0   8        0.06       -0.36      1.92 o 
  -8   1   8        7.35       12.34      7.46 o 
  -7   1   8       49.75       41.42      6.49 o 
  -6   1   8        0.18       -0.35      1.13 o 
  -5   1   8      161.96      151.32      7.47 o 
  -4   1   8       18.68       19.77      2.66 o 
  -3   1   8        9.62        9.33      2.30 o 
  -2   1   8      110.69      122.38      5.85 o 
  -1   1   8       15.34       12.14      1.63 o 
   0   1   8       17.83       14.68      3.68 o 
   1   1   8       28.10       24.63     11.79 o 
   2   1   8       18.10       18.76      5.03 o 
   3   1   8        4.72        5.95      2.03 o 
   4   1   8        9.18       10.88      3.24 o 
   5   1   8        4.56        4.18      3.01 o 
  -8   2   8        1.90        0.82      4.05 o 
  -7   2   8        0.14       -1.67      1.67 o 
  -6   2   8        0.20        1.40      1.46 o 
  -5   2   8      138.78      139.05      7.17 o 
  -4   2   8      136.01      145.96      7.06 o 
  -3   2   8      320.47      326.91     10.22 o 
  -2   2   8       16.61       14.01      1.68 o 
  -1   2   8       21.01       21.28      2.52 o 
   0   2   8        9.72        6.16      2.36 o 
   1   2   8        2.74        4.25      1.71 o 
   2   2   8        2.17        4.32      2.19 o 
   3   2   8        0.27        3.77      2.07 o 
   4   2   8        2.30        1.67      2.79 o 
   5   2   8        0.72        5.63      4.96 o 
  -8   3   8       22.44       25.54      5.26 o 
  -7   3   8        1.54        3.26      1.94 o 
  -6   3   8       27.35       32.10      3.59 o 
  -5   3   8      450.74      413.17     12.36 o 
  -4   3   8      114.03      119.91      6.44 o 
  -3   3   8        1.09        3.30      1.69 o 
  -2   3   8       19.02       15.94      2.89 o 
  -1   3   8        0.10        0.14      1.01 o 
   0   3   8       24.69       13.63      4.69 o 
   1   3   8       11.31        8.52      2.34 o 
   2   3   8        0.15       -0.16      1.12 o 
   3   3   8       35.24       39.03      5.57 o 
   4   3   8        0.99        0.85      1.54 o 
   5   3   8        0.03       -2.39      2.39 o 
  -8   4   8        3.40        4.97      2.99 o 
  -7   4   8       10.08       13.52      2.96 o 
  -6   4   8       18.27       19.04      2.82 o 
  -5   4   8        5.93        2.74      1.43 o 
  -4   4   8       48.47       47.66      4.14 o 
  -3   4   8      381.83      379.49     18.10 o 
  -2   4   8       89.45       89.83      6.90 o 
  -1   4   8       54.56       41.85      7.41 o 
   0   4   8       28.02       24.28      8.25 o 
   1   4   8        8.85        7.10      2.11 o 
   2   4   8        2.30        3.01      1.37 o 
   3   4   8       30.05       33.29      5.22 o 
   4   4   8       15.17        9.49      5.42 o 
  -8   5   8       12.59       19.57      5.29 o 
  -7   5   8        0.20       -1.09      2.56 o 
  -6   5   8        8.46        8.72      2.23 o 
  -5   5   8       24.54       27.03      3.80 o 
  -4   5   8        3.75        9.62      3.46 o 
  -3   5   8      426.09      422.47     26.10 o 
  -2   5   8       45.75       35.11      4.29 o 
  -1   5   8       20.47       15.36      2.15 o 
   0   5   8        1.52        2.03      1.18 o 
   1   5   8        0.50       -0.83      1.11 o 
   2   5   8        1.72        7.18      2.68 o 
   3   5   8        8.80       12.34      4.48 o 
   4   5   8      102.57      103.65      9.65 o 
  -8   6   8       12.27       19.04      7.77 o 
  -7   6   8       15.82       23.85      5.90 o 
  -6   6   8        9.32        7.06      2.84 o 
  -5   6   8       62.98       63.99      5.92 o 
  -4   6   8       62.87       72.92     11.09 o 
  -3   6   8        9.45       10.44      5.20 o 
  -2   6   8       59.26       53.85      9.51 o 
  -1   6   8       22.80       18.81      8.19 o 
   0   6   8       56.17       41.53      6.40 o 
   1   6   8        1.25        0.89      1.14 o 
   2   6   8        8.34       11.74      2.83 o 
   3   6   8       14.20       17.29      3.96 o 
   4   6   8        2.04        1.89      2.10 o 
  -8   7   8       23.55       44.96     11.78 o 
  -7   7   8        6.31        3.79      2.53 o 
  -6   7   8       29.28       23.76      5.00 o 
  -5   7   8       56.51       59.07     11.55 o 
  -4   7   8       94.55       97.38     13.02 o 
  -3   7   8        8.51        7.92      4.34 o 
  -2   7   8       32.72       31.00      7.37 o 
  -1   7   8       44.73       42.10      8.70 o 
   0   7   8        5.03        4.60      2.30 o 
   1   7   8       14.76        9.17      5.43 o 
   2   7   8        4.57        5.02      2.01 o 
   3   7   8        9.55        6.61      3.00 o 
   4   7   8       14.74       12.16      3.78 o 
  -7   8   8       19.33       29.65     14.18 o 
  -6   8   8       21.77       22.57      5.03 o 
  -5   8   8        0.22        1.73      2.63 o 
  -4   8   8      177.76      178.66     18.07 o 
  -3   8   8       36.77       38.16      8.41 o 
  -2   8   8      136.85      148.17     16.36 o 
  -1   8   8        8.88       13.96      5.36 o 
   0   8   8       35.24       38.67      5.29 o 
   1   8   8        0.95       -0.60      2.75 o 
   2   8   8        0.89       -0.09      1.07 o 
   3   8   8        1.99        4.36      2.25 o 
   4   8   8        1.15        3.39      1.64 o 
  -7   9   8       13.09       19.29      6.50 o 
  -6   9   8       29.76       29.62      7.68 o 
  -5   9   8        0.55        0.99      1.70 o 
  -4   9   8       22.58       25.67      6.89 o 
  -3   9   8       53.65       67.07     11.25 o 
  -2   9   8      251.57      264.23     22.42 o 
  -1   9   8       66.67       71.00     11.54 o 
   0   9   8        5.43        2.16      2.71 o 
   1   9   8       12.23       10.96      2.81 o 
   2   9   8        1.30       -0.79      1.70 o 
   3   9   8        0.34        2.84      1.79 o 
   4   9   8        5.76        6.16      2.96 o 
  -7  10   8       12.86       32.71      8.33 o 
  -6  10   8        1.76        3.08      2.15 o 
  -5  10   8        2.13        9.12      5.22 o 
  -4  10   8      138.42      154.86     17.63 o 
  -3  10   8        0.25        0.53      1.73 o 
  -2  10   8      191.12      220.55     20.90 o 
  -1  10   8        4.61        5.63      3.02 o 
   0  10   8       13.92       21.11      4.09 o 
   1  10   8       36.86       33.57      5.44 o 
   2  10   8        5.34        5.48      2.23 o 
   3  10   8        0.01        0.73      1.73 o 
  -7  11   8       28.50       39.42      9.47 o 
  -6  11   8        8.67        5.41      3.35 o 
  -5  11   8        0.13       -4.32      4.32 o 
  -4  11   8       36.71       43.37      9.92 o 
  -3  11   8      100.75      109.29     15.04 o 
  -2  11   8       13.71       12.87      4.69 o 
  -1  11   8        8.81        9.71      4.75 o 
   0  11   8       24.38       28.65      6.06 o 
   1  11   8       72.05       85.65      8.80 o 
   2  11   8       33.14       41.00      6.27 o 
   3  11   8        6.23        4.68      2.44 o 
  -6  12   8       13.31       17.93      6.74 o 
  -5  12   8        0.04       -2.47      2.47 o 
  -4  12   8       30.71       33.21      8.40 o 
  -3  12   8        0.18        0.42      2.21 o 
  -2  12   8        0.76       -0.01      2.34 o 
  -1  12   8       12.54        7.49      4.28 o 
   0  12   8        7.38        4.02      2.74 o 
   1  12   8        0.75        3.32      2.71 o 
   2  12   8        2.14        2.43      2.04 o 
   3  12   8        0.04       -0.06      1.75 o 
  -6  13   8       27.05       31.67      8.78 o 
  -5  13   8       18.74       20.67      7.48 o 
  -4  13   8       22.14       23.62      7.27 o 
  -3  13   8       60.51       72.93     13.05 o 
  -2  13   8        1.23        3.83      4.51 o 
  -1  13   8       15.52        8.77      5.06 o 
   0  13   8        1.23        1.83      2.72 o 
   1  13   8        6.72        5.06      2.86 o 
   2  13   8        0.90        1.65      4.27 o 
  -5  14   8        0.58        0.24      2.79 o 
  -4  14   8        0.00        8.83      5.18 o 
  -3  14   8       93.14       91.47     14.97 o 
  -2  14   8       19.59       23.03      7.27 o 
  -1  14   8        1.21        6.28      3.69 o 
   0  14   8        1.20        1.92      3.21 o 
   1  14   8        0.50        2.55      5.47 o 
   2  14   8        0.01       -0.99      2.27 o 
  -4  15   8        4.48        5.12      4.38 o 
  -3  15   8        8.71       12.69      5.61 o 
  -2  15   8        4.39        9.61      4.54 o 
  -1  15   8        3.39        2.96      3.47 o 
   0  15   8        0.93        4.32      3.42 o 
   1  15   8       19.76       15.85      5.05 o 
  -3  16   8        4.70        0.91      1.58 o 
  -2  16   8        6.59       13.96      6.49 o 
  -1  16   8        0.16       -4.66      4.66 o 
   0  16   8        5.42       14.68      6.22 o 
  -8   1   9       21.36       26.66      5.51 o 
  -7   1   9       11.67       17.14      3.99 o 
  -6   1   9       11.16        9.20      2.11 o 
  -5   1   9        4.28        0.66      1.09 o 
  -4   1   9       25.82       24.47      3.07 o 
  -3   1   9        4.57        3.19      1.49 o 
  -2   1   9       25.55       32.08      4.12 o 
  -1   1   9       63.34       63.23      7.56 o 
   0   1   9       23.20       20.12      4.93 o 
   1   1   9        0.80        0.08      2.00 o 
   2   1   9       13.75       14.82      6.47 o 
   3   1   9        3.67        1.01      1.86 o 
   4   1   9        0.05        2.58      2.85 o 
  -8   2   9       33.75       46.78      7.81 o 
  -7   2   9        1.28       -2.62      2.62 o 
  -6   2   9        1.94        4.58      1.59 o 
  -5   2   9       19.35       20.29      2.99 o 
  -4   2   9       12.93       10.47      2.05 o 
  -3   2   9       71.35       87.58      5.63 o 
  -2   2   9       59.79       64.78      5.35 o 
  -1   2   9       78.45       82.35     12.49 o 
   0   2   9        6.18        6.41      3.34 o 
   1   2   9        0.45       -1.15      1.83 o 
   2   2   9        1.31        1.56      1.70 o 
   3   2   9        1.17        3.58      3.38 o 
   4   2   9       29.28       32.30      8.49 o 
  -8   3   9       18.66       14.48      7.42 o 
  -7   3   9        1.00       -0.47      2.13 o 
  -6   3   9        1.64        3.64      1.64 o 
  -5   3   9       77.64       81.20      5.81 o 
  -4   3   9        3.47        4.04      1.53 o 
  -3   3   9        7.33        5.42      1.63 o 
  -2   3   9       19.86       20.44      3.33 o 
  -1   3   9        0.28       -2.64      3.25 o 
   0   3   9       35.61       38.41      8.73 o 
   1   3   9        2.70        5.32      3.52 o 
   2   3   9       13.05       13.06      5.20 o 
   3   3   9       12.66       11.64      5.09 o 
   4   3   9        0.00       -3.41      3.41 o 
  -7   4   9       22.68       34.77      4.93 o 
  -6   4   9        2.53        4.65      1.52 o 
  -5   4   9       22.85       27.71      3.89 o 
  -4   4   9        3.91        3.98      1.35 o 
  -3   4   9       18.96       15.29      3.28 o 
  -2   4   9       29.07       34.33      7.94 o 
  -1   4   9       30.73       32.76      8.14 o 
   0   4   9       18.90       15.04      5.54 o 
   1   4   9        0.50        1.56      2.81 o 
   2   4   9        2.01        1.53      2.58 o 
   3   4   9        3.93       -0.85      3.05 o 
  -7   5   9        6.78        8.88      2.59 o 
  -6   5   9        6.21        6.30      1.92 o 
  -5   5   9       33.73       30.10      3.62 o 
  -4   5   9      288.12      318.75     13.00 o 
  -3   5   9      115.24      114.98      8.92 o 
  -2   5   9       62.83       58.00     10.32 o 
  -1   5   9       13.34       19.93      6.60 o 
   0   5   9       28.53       27.17      7.41 o 
   1   5   9        8.30       11.61      5.69 o 
   2   5   9        6.12       10.32      4.61 o 
   3   5   9        0.00       -0.33      2.40 o 
  -7   6   9        2.63        4.30      3.36 o 
  -6   6   9        8.02        8.70      3.50 o 
  -5   6   9       31.49       27.84      4.98 o 
  -4   6   9      242.52      241.92     13.90 o 
  -3   6   9      246.10      243.84     13.07 o 
  -2   6   9       31.07       46.51      9.64 o 
  -1   6   9       73.02       85.85     12.98 o 
   0   6   9       15.02       21.33      6.46 o 
   1   6   9        0.57        0.58      2.21 o 
   2   6   9        1.92        6.29      4.17 o 
   3   6   9        1.38        0.91      2.69 o 
  -7   7   9        9.80       14.26      4.38 o 
  -6   7   9        1.39        3.18      6.76 o 
  -5   7   9        0.33       -0.55      4.73 o 
  -4   7   9       24.03       29.63      7.65 o 
  -3   7   9        1.41       -3.01      3.91 o 
  -2   7   9      158.64      167.72     17.75 o 
  -1   7   9      193.98      200.41     19.90 o 
   0   7   9        0.04        3.96      4.33 o 
   1   7   9        1.76        4.07      3.46 o 
   2   7   9        2.72        4.60      3.92 o 
   3   7   9        0.18        1.29      2.18 o 
  -7   8   9       93.97      127.43     12.08 o 
  -6   8   9        6.80       13.24      5.44 o 
  -5   8   9        1.30       -3.60      4.22 o 
  -4   8   9        0.40       -1.76      2.36 o 
  -3   8   9        6.54        8.20      4.50 o 
  -2   8   9       32.21       29.24      8.11 o 
  -1   8   9       10.60       19.75      6.92 o 
   0   8   9        9.67       14.86      6.35 o 
   1   8   9       44.94       44.17      6.06 o 
   2   8   9        1.67       -0.71      1.60 o 
   3   8   9        1.48        7.24      4.16 o 
  -6   9   9        4.56        6.84      4.24 o 
  -5   9   9        8.63        7.92      4.31 o 
  -4   9   9        4.02        3.72      2.37 o 
  -3   9   9       26.00       33.10      8.75 o 
  -2   9   9        1.05        2.51      3.85 o 
  -1   9   9        6.85        4.08      3.47 o 
   0   9   9       19.86       25.07      4.80 o 
   1   9   9        0.09       -0.94      2.62 o 
   2   9   9       12.32       15.78      3.99 o 
  -6  10   9       12.65       13.08      5.57 o 
  -5  10   9        6.15        7.77      4.46 o 
  -4  10   9        5.83        1.79      1.89 o 
  -3  10   9        4.87       13.71      5.94 o 
  -2  10   9       11.75        5.40      4.17 o 
  -1  10   9        0.00       -3.18      3.18 o 
   0  10   9       15.51       13.51      3.60 o 
   1  10   9        0.03        0.50      1.75 o 
   2  10   9        1.32        1.99      4.87 o 
  -6  11   9        1.17       -0.78      3.57 o 
  -5  11   9       15.00       12.29      5.34 o 
  -4  11   9        1.13       -2.82      3.90 o 
  -3  11   9      120.04      140.15     17.70 o 
  -2  11   9        0.04       -0.07      1.96 o 
  -1  11   9        0.82       -2.78      3.93 o 
   0  11   9        2.77        4.63      3.53 o 
   1  11   9       13.88       18.23      4.48 o 
   2  11   9        1.00        3.48      2.18 o 
  -5  12   9       17.07       17.61      7.05 o 
  -4  12   9        6.07       23.25      7.85 o 
  -3  12   9       37.14       22.29      7.10 o 
  -2  12   9       24.17       30.12      8.79 o 
  -1  12   9        0.80        3.09      4.07 o 
   0  12   9        1.48       -0.75      4.25 o 
   1  12   9        0.07       -1.37      2.25 o 
  -5  13   9        0.11       -2.14      2.14 o 
  -4  13   9        0.03        4.68      4.27 o 
  -3  13   9        8.83       15.97      6.75 o 
  -2  13   9        2.74        0.95      2.67 o 
  -1  13   9        0.58        1.43      2.76 o 
   0  13   9        0.24        2.82      2.60 o 
   1  13   9       14.09       14.88      4.03 o 
  -4  14   9        6.97        7.20      5.02 o 
  -3  14   9       64.30       53.09     11.87 o 
  -2  14   9        8.41        5.20      4.45 o 
  -1  14   9        1.55       -2.41      3.81 o 
   0  14   9        0.14        3.56      2.50 o 
  -2  15   9        0.88        2.78      3.75 o 
  -7   0  10       13.49       13.20      5.15 o 
  -6   0  10       16.81       17.24      4.25 o 
  -5   0  10        1.90        1.54      1.59 o 
  -4   0  10       60.73       66.40      7.42 o 
  -3   0  10       35.90       37.35      8.36 o 
  -2   0  10      140.38      155.47     17.59 o 
  -1   0  10      113.07      148.67     17.72 o 
   0   0  10       14.17       15.69      5.79 o 
   1   0  10        0.03       -1.06      1.95 o 
   2   0  10        6.33        7.36      5.15 o 
   3   0  10        7.57        9.35      5.15 o 
  -7   1  10        7.50        8.19      3.43 o 
  -6   1  10        2.51       -0.88      1.87 o 
  -5   1  10        1.42        0.92      1.73 o 
  -4   1  10        2.76       -0.23      1.61 o 
  -3   1  10       10.28       13.91      3.55 o 
  -2   1  10       68.46       77.86      9.02 o 
  -1   1  10        0.60       -0.51      1.78 o 
   0   1  10       19.16       10.97      3.63 o 
   1   1  10        1.58        0.58      3.82 o 
   2   1  10        3.57        0.90      2.15 o 
   3   1  10        2.19        1.75      2.48 o 
  -7   2  10        7.26        2.93      2.46 o 
  -6   2  10        0.19        2.08      1.36 o 
  -5   2  10        0.53        1.64      1.46 o 
  -4   2  10       42.43       45.70      4.46 o 
  -3   2  10        9.28        8.10      3.22 o 
  -2   2  10        0.24        3.06      2.56 o 
  -1   2  10        3.29        3.22      2.74 o 
   0   2  10        6.96        4.37      2.79 o 
   1   2  10        5.24        5.66      4.62 o 
   2   2  10        1.32        0.62      2.26 o 
  -7   3  10        0.01        0.50      2.55 o 
  -6   3  10       16.25       16.27      2.77 o 
  -5   3  10        0.91        0.61      1.87 o 
  -4   3  10      255.21      280.57     10.93 o 
  -3   3  10       35.83       36.75      6.31 o 
  -2   3  10      159.49      159.05     21.46 o 
  -1   3  10        6.20       11.82      4.44 o 
   0   3  10       50.18       51.87     10.82 o 
   1   3  10        4.29       13.54      5.39 o 
   2   3  10        1.57        7.48      4.42 o 
  -7   4  10       20.12       26.99      4.29 o 
  -6   4  10        2.32        4.59      3.66 o 
  -5   4  10       14.18       18.68      3.05 o 
  -4   4  10       94.10      110.62      8.43 o 
  -3   4  10        5.17        5.45      2.40 o 
  -2   4  10       73.34       78.25     12.71 o 
  -1   4  10       47.20       57.20     11.07 o 
   0   4  10        7.56       14.19      5.87 o 
   1   4  10        0.18       -3.93      4.07 o 
   2   4  10        0.73        0.50      3.45 o 
  -7   5  10        0.41        3.55      4.14 o 
  -6   5  10       24.00       28.57      3.77 o 
  -5   5  10        1.21       -0.35      1.32 o 
  -4   5  10        1.04        0.84      1.65 o 
  -3   5  10        5.55        8.18      5.28 o 
  -2   5  10        0.48       -1.50      2.57 o 
  -1   5  10       19.63       25.71      7.90 o 
   0   5  10        1.41        3.02      4.32 o 
   1   5  10       13.70       16.96      6.76 o 
   2   5  10        3.15        4.01      3.61 o 
  -6   6  10        0.05        0.33      1.86 o 
  -5   6  10        1.21        0.30      1.38 o 
  -4   6  10        8.41        8.62      5.36 o 
  -3   6  10        6.40        2.93      2.27 o 
  -2   6  10        6.55        9.83      5.37 o 
  -1   6  10        3.20        3.69      4.28 o 
   0   6  10        1.02       -0.62      2.93 o 
   1   6  10        0.03       -3.17      4.02 o 
   2   6  10        3.14        1.39      2.21 o 
  -6   7  10        4.45        6.28      2.38 o 
  -5   7  10       17.31       14.53      2.97 o 
  -4   7  10        6.87       15.60      5.83 o 
  -3   7  10        4.24        1.35      1.88 o 
  -2   7  10        5.89        7.06      4.31 o 
  -1   7  10       58.49       64.53     12.24 o 
   0   7  10        1.62        3.44      3.83 o 
   1   7  10       16.92       15.10      6.51 o 
   2   7  10        0.24        1.01      2.82 o 
  -6   8  10        0.74       -1.63      3.55 o 
  -5   8  10        1.73        3.56      2.12 o 
  -4   8  10        0.26        2.19      2.52 o 
  -3   8  10       32.28       36.37      9.39 o 
  -2   8  10        0.81        3.81      2.64 o 
  -1   8  10       55.57       71.51     13.35 o 
   0   8  10       17.60       20.73      7.04 o 
   1   8  10        0.03       -3.65      3.65 o 
  -5   9  10       21.42       19.98      6.81 o 
  -4   9  10        3.06        0.87      1.74 o 
  -3   9  10       74.93       84.63     14.39 o 
  -2   9  10       40.64       41.55      9.55 o 
  -1   9  10       39.32       29.90      9.04 o 
   0   9  10        0.42       -1.45      1.79 o 
   1   9  10        4.03        3.37      3.77 o 
  -5  10  10        7.47        1.30      2.47 o 
  -4  10  10        0.00       -1.36      2.55 o 
  -3  10  10        4.59        1.96      3.88 o 
  -2  10  10        1.66        4.91      3.84 o 
  -1  10  10       15.33       12.86      6.16 o 
   0  10  10        7.24        6.61      3.91 o 
   1  10  10        2.24        3.66      3.46 o 
  -4  11  10        2.78        3.09      3.68 o 
  -3  11  10        0.19        0.77      1.99 o 
  -2  11  10        6.19       13.04      5.63 o 
  -1  11  10        0.15        2.52      4.56 o 
   0  11  10       10.57       16.33      7.16 o 
  -3  12  10       54.66       52.15     11.77 o 
  -2  12  10       10.89        6.62      2.80 o 
  -1  12  10        0.59        9.12      5.84 o 
  -6   1  11        2.83        4.21      2.97 o 
  -5   1  11        5.38        4.81      1.57 o 
  -4   1  11        0.69       -0.77      1.88 o 
  -3   1  11        4.51        3.06      6.50 o 
  -2   1  11       20.10       22.19      5.22 o 
  -1   1  11       30.88       31.91      6.21 o 
   0   1  11       32.83       33.93      6.63 o 
   1   1  11        4.64        3.80      2.09 o 
  -6   2  11        0.05        1.01      1.38 o 
  -5   2  11        0.12        1.35      2.24 o 
  -4   2  11       10.84       13.09      4.29 o 
  -3   2  11       28.60       27.86      5.67 o 
  -2   2  11        0.25        3.10      1.94 o 
  -1   2  11        0.09        1.63      2.76 o 
   0   2  11        1.11        1.19      3.14 o 
   1   2  11        2.22        1.69      1.67 o 
  -6   3  11        9.21        3.35      2.38 o 
  -5   3  11        0.10        0.88      1.24 o 
  -4   3  11        0.40        1.48      1.60 o 
  -3   3  11        0.21        1.06      1.93 o 
  -2   3  11       50.08       48.11      7.52 o 
  -1   3  11       53.41       52.86     13.91 o 
   0   3  11       10.94        8.42      6.09 o 
   1   3  11        1.20       -2.50      2.50 o 
  -6   4  11       20.69       25.67      3.70 o 
  -5   4  11        0.69        2.76      1.86 o 
  -4   4  11        0.44        9.37      3.75 o 
  -3   4  11        3.63        7.04      3.36 o 
  -2   4  11        1.28        2.67      2.77 o 
  -1   4  11        0.21        3.52      4.22 o 
   0   4  11        7.12       13.67      5.51 o 
   1   4  11        1.50       -0.74      2.00 o 
  -5   5  11        3.01        0.94      1.85 o 
  -4   5  11       34.62       32.52      6.22 o 
  -3   5  11        6.34       13.41      4.25 o 
  -2   5  11        9.83       14.88      6.65 o 
  -1   5  11        8.58        7.13      3.75 o 
   0   5  11       31.91       49.59     11.53 o 
  -5   6  11        0.12        0.80      1.97 o 
  -4   6  11        2.59        4.34      2.82 o 
  -3   6  11       58.96       61.01     12.25 o 
  -2   6  11       24.43       17.48      6.61 o 
  -1   6  11       31.47       53.29     11.99 o 
   0   6  11       46.41       53.61     11.78 o 
  -5   7  11        5.79        6.96      3.12 o 
  -4   7  11        1.20        6.07      3.17 o 
  -3   7  11       73.29       88.67     14.75 o 
  -2   7  11       41.64       43.00     10.36 o 
  -1   7  11        3.76        5.67      4.35 o 
   0   7  11        2.00        8.03      4.22 o 
  -4   8  11       16.91       25.30      8.43 o 
  -3   8  11       37.01       46.67     11.18 o 
  -2   8  11        1.80        0.51      2.46 o 
  -1   8  11        0.35        1.53      3.71 o 
  -3   9  11        0.00        2.16      3.00 o 
  -2   9  11        0.02        0.35      2.37 o 
  -4   0  12        1.22        2.19      2.76 o 
  -3   0  12       21.71       24.70      8.50 o 
  -2   0  12        4.25        6.98      2.98 o 
  -4   1  12        0.13       -1.59      6.05 o 
  -3   1  12       10.44        3.62      7.27 o 
  -2   1  12        6.63        8.84      3.88 o 
  -4   2  12        0.01       -1.91      2.35 o 
  -3   2  12       21.92       22.88      5.46 o 
  -2   2  12        4.43        9.01      3.93 o 
  -3   3  12        0.52       -0.98      2.49 o 
  -2   3  12        1.23        4.97      3.22 o 
                                                 
